# Supplementary material for: Transcriptome Analysis Reveals HgCl2 Induces Apoptotic Cell Death in Human Lung Carcinoma H1299 Cells through Caspase-3-Independent Pathway
Source: Int J Mol Sci. 2021 Feb 18;22(4):2006. doi: 10.3390/ijms22042006 (PMC7922270; doi:10.3390/ijms22042006)
Supplement: Supplementary file 1 [file ijms-22-02006-s001.zip › Supplementary Table S1.xlsx]

## Sheet: FPKM>1
Transcript_ID	Gene_name	Trans_name
ENST00000001008.6	FKBP4	FKBP4-201
ENST00000002165.11	FUCA2	FUCA2-201
ENST00000005178.6	PDK4	PDK4-201
ENST00000005257.7	RALA	RALA-201
ENST00000005260.9	BAIAP2L1	BAIAP2L1-201
ENST00000005386.8	RPAP3	RPAP3-201
ENST00000009589.7	RPS20	RPS20-201
ENST00000011619.6	RANBP9	RANBP9-201
ENST00000013070.11	UBR7	UBR7-201
ENST00000013125.8	MAP4K5	MAP4K5-201
ENST00000014914.5	GPRC5A	GPRC5A-201
ENST00000014930.9	HEBP1	HEBP1-201
ENST00000016171.5	COX15	COX15-201
ENST00000016946.8	RGPD5	RGPD5-201
ENST00000022615.9	VDAC3	VDAC3-201
ENST00000025301.4	AKAP11	AKAP11-201
ENST00000033079.7	FAM13B	FAM13B-201
ENST00000035307.6	CHPF2	CHPF2-201
ENST00000040584.6	HOXC8	HOXC8-201
ENST00000040738.10	BOD1L1	BOD1L1-201
ENST00000040877.2	TARBP1	TARBP1-201
ENST00000053468.4	MRPS10	MRPS10-201
ENST00000054666.11	VAMP3	VAMP3-201
ENST00000056233.4	NFE2L3	NFE2L3-201
ENST00000064778.8	FAM168A	FAM168A-201
ENST00000066544.8	CDC27	CDC27-201
ENST00000075503.8	STYK1	STYK1-201
ENST00000081029.8	MRPS35	MRPS35-201
ENST00000083182.8	APPBP2	APPBP2-201
ENST00000084798.9	CA11	CA11-201
ENST00000156109.7	GPKOW	GPKOW-201
ENST00000156471.10	AQR	AQR-201
ENST00000157812.7	PSMC4	PSMC4-201
ENST00000158771.9	DERL2	DERL2-201
ENST00000161863.9	YTHDC2	YTHDC2-201
ENST00000162391.8	FOXJ2	FOXJ2-201
ENST00000163416.7	GOLGA5	GOLGA5-201
ENST00000165086.8	NPIPB4	NPIPB4-201
ENST00000166345.8	TRIP13	TRIP13-201
ENST00000170447.12	MKRN2	MKRN2-201
ENST00000170564.7	GPATCH1	GPATCH1-201
ENST00000173527.6	ISOC1	ISOC1-201
ENST00000174618.5	MNT	MNT-201
ENST00000175091.5	LAPTM4A	LAPTM4A-201
ENST00000176763.10	STK10	STK10-201
ENST00000179259.6	TIGAR	TIGAR-201
ENST00000181839.10	CDK13	CDK13-201
ENST00000182527.4	TRAM2	TRAM2-201
ENST00000184956.10	HEATR6	HEATR6-201
ENST00000186436.10	TMEM131	TMEM131-201
ENST00000192788.6	UHRF1BP1	UHRF1BP1-201
ENST00000193322.8	OSTM1	OSTM1-201
ENST00000193403.10	ACTN1	ACTN1-201
ENST00000194214.9	HSPB11	HSPB11-201
ENST00000196371.10	OXCT1	OXCT1-201
ENST00000196489.4	ZNF416	ZNF416-201
ENST00000197268.13	FAM234B	FAM234B-201
ENST00000198767.10	RRN3	RRN3-201
ENST00000199320.9	DIMT1	DIMT1-201
ENST00000199389.11	EIF2AK1	EIF2AK1-201
ENST00000199448.9	EPDR1	EPDR1-201
ENST00000200453.6	PPP1R15A	PPP1R15A-201
ENST00000200639.8	LAMP2	LAMP2-201
ENST00000200652.4	SLC22A4	SLC22A4-201
ENST00000202017.6	PDRG1	PDRG1-201
ENST00000202816.5	ESF1	ESF1-201
ENST00000203664.10	OTUB2	OTUB2-201
ENST00000204549.9	PDCD7	PDCD7-201
ENST00000205061.9	GLG1	GLG1-201
ENST00000205402.10	DLD	DLD-201
ENST00000205636.4	CMTM6	CMTM6-201
ENST00000206423.7	CCDC80	CCDC80-201
ENST00000206595.11	G2E3	G2E3-201
ENST00000209728.9	CDC6	CDC6-201
ENST00000209875.9	CBX5	CBX5-201
ENST00000209884.5	KLHL20	KLHL20-201
ENST00000210313.8	PSMD5	PSMD5-201
ENST00000211314.5	TMEM14A	TMEM14A-201
ENST00000215730.12	SNAP29	SNAP29-201
ENST00000215770.6	DDTL	DDTL-201
ENST00000215793.13	SF3A1	SF3A1-201
ENST00000215794.8	USP18	USP18-201
ENST00000215829.8	SNRPD3	SNRPD3-201
ENST00000215832.10	MAPK1	MAPK1-201
ENST00000215862.8	MORC2	MORC2-201
ENST00000215906.6	ASPHD2	ASPHD2-201
ENST00000215917.11	SRRD	SRRD-201
ENST00000216014.9	KDELR3	KDELR3-201
ENST00000216019.11	DDX17	DDX17-201
ENST00000216034.6	TOMM22	TOMM22-201
ENST00000216038.6	RTCB	RTCB-201
ENST00000216039.9	JOSD1	JOSD1-201
ENST00000216068.9	DNAL4	DNAL4-201
ENST00000216117.9	HMOX1	HMOX1-201
ENST00000216121.12	NIPSNAP1	NIPSNAP1-201
ENST00000216160.11	TAB1	TAB1-201
ENST00000216181.10	MYH9	MYH9-201
ENST00000216218.8	ST13	ST13-201
ENST00000216225.9	RBX1	RBX1-201
ENST00000216252.4	PHF5A	PHF5A-201
ENST00000216264.13	CERK	CERK-201
ENST00000216268.6	ZBED4	ZBED4-201
ENST00000216277.12	PAPOLA	PAPOLA-201
ENST00000216294.5	SNAPC1	SNAPC1-201
ENST00000216297.7	SUPT16H	SUPT16H-201
ENST00000216373.10	SOS2	SOS2-201
ENST00000216410.8	GNPNAT1	GNPNAT1-201
ENST00000216416.9	CNIH1	CNIH1-201
ENST00000216420.12	CGRRF1	CGRRF1-201
ENST00000216442.12	ATP6V1D	ATP6V1D-201
ENST00000216452.9	PIGH	PIGH-201
ENST00000216468.8	TMED8	TMED8-201
ENST00000216471.4	SAMD15	SAMD15-201
ENST00000216484.6	SPTLC2	SPTLC2-201
ENST00000216489.8	ALKBH1	ALKBH1-201
ENST00000216513.5	SIX4	SIX4-201
ENST00000216554.8	EIF5	EIF5-201
ENST00000216639.8	VRK1	VRK1-201
ENST00000216807.12	BRMS1L	BRMS1L-201
ENST00000216832.9	PNN	PNN-201
ENST00000216962.9	PYGB	PYGB-201
ENST00000216968.5	PROCR	PROCR-201
ENST00000217109.9	CSTF1	CSTF1-201
ENST00000217162.5	TCFL5	TCFL5-201
ENST00000217233.8	TRIB3	TRIB3-201
ENST00000217402.3	CHMP4B	CHMP4B-201
ENST00000217515.11	TXNL1	TXNL1-201
ENST00000217740.4	RNF125	RNF125-201
ENST00000217958.8	PSMD10	PSMD10-201
ENST00000218340.4	RP2	RP2-201
ENST00000218364.5	HTATSF1	HTATSF1-201
ENST00000219069.6	ZNF263	ZNF263-201
ENST00000219139.8	C16orf70	C16orf70-201
ENST00000219204.8	ARL2BP	ARL2BP-201
ENST00000219207.10	PLLP	PLLP-201
ENST00000219252.10	POLR2C	POLR2C-201
ENST00000219313.9	PSMD7	PSMD7-201
ENST00000219400.7	CMC2	CMC2-201
ENST00000219689.11	USP31	USP31-201
ENST00000219837.12	KNOP1	KNOP1-201
ENST00000220325.9	EHD4	EHD4-201
ENST00000220496.9	DNAJC17	DNAJC17-201
ENST00000220514.8	OIP5	OIP5-201
ENST00000220592.10	AGO2	AGO2-201
ENST00000220597.4	PAG1	PAG1-201
ENST00000220659.11	BRF2	BRF2-201
ENST00000220676.2	RP1	RP1-201
ENST00000220751.5	RIPK2	RIPK2-201
ENST00000220763.10	CPQ	CPQ-201
ENST00000220764.7	DECR1	DECR1-201
ENST00000220822.12	GDAP1	GDAP1-201
ENST00000220853.8	EMC2	EMC2-201
ENST00000220913.10	CHRAC1	CHRAC1-201
ENST00000221086.8	MTMR9	MTMR9-201
ENST00000221114.8	DCTN6	DCTN6-201
ENST00000221130.11	GSR	GSR-201
ENST00000221132.8	TNFRSF10A	TNFRSF10A-201
ENST00000221138.9	PPP2CB	PPP2CB-201
ENST00000221200.9	KCTD9	KCTD9-201
ENST00000221327.8	ZNF180	ZNF180-201
ENST00000221847.6	EBI3	EBI3-201
ENST00000221930.6	TGFB1	TGFB1-201
ENST00000222139.11	EPOR	EPOR-201
ENST00000222219.8	DNASE2	DNASE2-201
ENST00000222329.9	ERF	ERF-201
ENST00000222345.11	SIPA1L3	SIPA1L3-201
ENST00000222374.3	CADM4	CADM4-201
ENST00000222402.8	UBE2D4	UBE2D4-201
ENST00000222462.3	WNT16	WNT16-201
ENST00000222511.10	GTPBP10	GTPBP10-201
ENST00000222543.11	TFPI2	TFPI2-201
ENST00000222553.8	NAMPT	NAMPT-201
ENST00000222567.6	TWISTNB	TWISTNB-201
ENST00000222644.9	MPP6	MPP6-201
ENST00000222690.10	H2AFV	H2AFV-201
ENST00000222693.5	CAV2	CAV2-201
ENST00000222726.4	HOXA5	HOXA5-201
ENST00000222747.8	TSPAN12	TSPAN12-201
ENST00000222803.9	FKBP14	FKBP14-201
ENST00000223023.5	WASL	WASL-201
ENST00000223029.8	AIMP2	AIMP2-201
ENST00000223073.6	RBM28	RBM28-201
ENST00000223084.7	LSM5	LSM5-201
ENST00000223095.4	SERPINE1	SERPINE1-201
ENST00000223129.8	RPA3	RPA3-201
ENST00000223273.7	YAE1	YAE1-201
ENST00000223293.10	GIMAP2	GIMAP2-201
ENST00000223500.9	CHMP5	CHMP5-201
ENST00000223642.2	C5	C5-201
ENST00000223864.7	PLGRKT	PLGRKT-201
ENST00000224140.6	SETX	SETX-201
ENST00000224950.8	STN1	STN1-201
ENST00000225171.7	DNAJC12	DNAJC12-201
ENST00000225174.8	PPIF	PPIF-201
ENST00000225235.5	TBC1D12	TBC1D12-201
ENST00000225296.8	DHX33	DHX33-201
ENST00000225298.12	UTP18	UTP18-201
ENST00000225388.9	NUFIP2	NUFIP2-201
ENST00000225512.6	WNT3	WNT3-201
ENST00000225519.4	SHPK	SHPK-201
ENST00000225576.7	TVP23C	TVP23C-201
ENST00000225655.5	PFN1	PFN1-201
ENST00000225719.9	CPD	CPD-201
ENST00000225724.9	GOSR1	GOSR1-201
ENST00000225726.10	CCDC47	CCDC47-201
ENST00000225728.8	MED31	MED31-201
ENST00000225737.11	AKAP10	AKAP10-201
ENST00000225792.10	DDX5	DDX5-201
ENST00000225972.8	LRRC59	LRRC59-201
ENST00000226225.7	TNFAIP1	TNFAIP1-201
ENST00000226230.8	TMEM97	TMEM97-201
ENST00000226284.7	IBSP	IBSP-201
ENST00000226328.8	RUFY3	RUFY3-201
ENST00000226798.9	FRG1	FRG1-201
ENST00000227155.9	CD82	CD82-201
ENST00000227266.10	CTSC	CTSC-201
ENST00000227322.8	ZPR1	ZPR1-201
ENST00000227507.2	CCND1	CCND1-201
ENST00000227524.9	PRPF19	PRPF19-201
ENST00000228136.9	C11orf58	C11orf58-201
ENST00000228437.10	PRDM4	PRDM4-201
ENST00000228438.2	CLEC2B	CLEC2B-201
ENST00000228495.11	KCTD10	KCTD10-201
ENST00000228506.8	MLEC	MLEC-201
ENST00000228515.6	CSRNP2	CSRNP2-201
ENST00000228534.6	IL23A	IL23A-201
ENST00000228705.7	PPM1H	PPM1H-201
ENST00000228741.8	ELK3	ELK3-201
ENST00000228799.7	ITFG2	ITFG2-201
ENST00000228825.12	ARPC3	ARPC3-201
ENST00000228865.3	CREBL2	CREBL2-201
ENST00000228872.9	CDKN1B	CDKN1B-201
ENST00000228928.12	OAS3	OAS3-201
ENST00000229179.9	NUP107	NUP107-201
ENST00000229214.9	KRR1	KRR1-201
ENST00000229238.5	MRPL51	MRPL51-201
ENST00000229314.10	GOLT1B	GOLT1B-201
ENST00000229329.7	CMAS	CMAS-201
ENST00000229330.9	HCFC2	HCFC2-201
ENST00000229340.10	RAB35	RAB35-201
ENST00000229405.8	ZNF76	ZNF76-201
ENST00000229595.6	ASF1A	ASF1A-201
ENST00000229633.7	HINT3	HINT3-201
ENST00000229708.4	ULBP1	ULBP1-201
ENST00000229795.7	MAPK14	MAPK14-202
ENST00000229812.8	STK38	STK38-201
ENST00000229955.4	GPR63	GPR63-201
ENST00000230036.2	GPLD1	GPLD1-201
ENST00000230085.13	SNX3	SNX3-201
ENST00000230122.3	ZBTB24	ZBTB24-201
ENST00000230124.7	FIG4	FIG4-201
ENST00000230340.9	BYSL	BYSL-201
ENST00000230449.9	EXOC2	EXOC2-201
ENST00000230461.11	TMEM30A	TMEM30A-201
ENST00000230495.2	H3F3AP6	H3F3AP6-201
ENST00000230640.10	MTREX	MTREX-201
ENST00000230658.12	ISL1	ISL1-201
ENST00000230792.7	NUDT12	NUDT12-201
ENST00000230859.8	TENT4A	TENT4A-201
ENST00000230895.10	DAP	DAP-201
ENST00000230914.4	MRPS30	MRPS30-201
ENST00000230990.7	HBEGF	HBEGF-201
ENST00000231061.9	SPARC	SPARC-201
ENST00000231198.12	THG1L	THG1L-201
ENST00000231228.2	IL12B	IL12B-201
ENST00000231368.10	LNPEP	LNPEP-201
ENST00000231461.10	ST8SIA4	ST8SIA4-201
ENST00000231498.8	NUP155	NUP155-201
ENST00000231504.5	PPP2CA	PPP2CA-201
ENST00000231512.5	C5orf15	C5orf15-201
ENST00000231524.14	TRIM23	TRIM23-201
ENST00000231572.8	RARS	RARS-201
ENST00000231887.8	EHHADH	EHHADH-201
ENST00000232424.4	HES1	HES1-201
ENST00000232496.5	TUSC2	TUSC2-201
ENST00000232564.8	GNB4	GNB4-201
ENST00000232607.7	UMPS	UMPS-201
ENST00000232766.6	KLHL18	KLHL18-201
ENST00000232905.4	EIF1B	EIF1B-201
ENST00000232974.11	ZBTB47	ZBTB47-201
ENST00000233027.10	NEK4	NEK4-201
ENST00000233055.9	WDFY1	WDFY1-201
ENST00000233057.9	EIF2AK2	EIF2AK2-201
ENST00000233099.6	HEATR5B	HEATR5B-201
ENST00000233143.6	TMSB10	TMSB10-201
ENST00000233190.11	NDUFS1	NDUFS1-201
ENST00000233336.7	TTL	TTL-201
ENST00000233379.9	FAHD2A	FAHD2A-201
ENST00000233468.5	SF3B6	SF3B6-201
ENST00000233838.9	GGCX	GGCX-201
ENST00000234111.9	ODC1	ODC1-201
ENST00000234160.5	GORASP2	GORASP2-201
ENST00000234170.10	CEBPZ	CEBPZ-201
ENST00000234198.9	DLX2	DLX2-201
ENST00000234296.7	ORC2	ORC2-201
ENST00000234310.8	PPP3R1	PPP3R1-201
ENST00000234453.10	PLEKHA3	PLEKHA3-201
ENST00000234454.6	SPR	SPR-201
ENST00000234668.6	SYDE2	SYDE2-201
ENST00000234739.8	BCL9	BCL9-201
ENST00000234827.6	TCEANC2	TCEANC2-201
ENST00000234831.10	TMEM59	TMEM59-201
ENST00000234875.9	RPL22	RPL22-201
ENST00000235090.10	WDR77	WDR77-201
ENST00000235307.7	C1orf21	C1orf21-201
ENST00000235345.6	SLC35D1	SLC35D1-201
ENST00000235382.7	RGS2	RGS2-201
ENST00000236192.12	VAMP4	VAMP4-201
ENST00000236273.9	SYF2	SYF2-201
ENST00000237264.9	TBPL1	TBPL1-201
ENST00000237281.5	FBXO30	FBXO30-201
ENST00000237380.12	MED28	MED28-201
ENST00000237536.9	SOGA1	SOGA1-201
ENST00000237596.7	PKD2	PKD2-201
ENST00000237654.9	CCNI	CCNI-201
ENST00000237841.5	OTUD4P1	OTUD4P1-201
ENST00000237853.9	ELL2	ELL2-201
ENST00000237858.11	GLRX	GLRX-201
ENST00000238146.9	DDX55	DDX55-201
ENST00000238497.10	VPS4B	VPS4B-201
ENST00000238616.10	NEK9	NEK9-201
ENST00000238647.5	IRF2BPL	IRF2BPL-201
ENST00000238738.9	RHOQ	RHOQ-201
ENST00000238831.9	YIPF4	YIPF4-201
ENST00000238892.4	CRIPT	CRIPT-201
ENST00000238994.6	PPP1R3C	PPP1R3C-201
ENST00000239144.5	HOXB8	HOXB8-201
ENST00000239151.5	HOXB5	HOXB5-201
ENST00000239165.9	HOXB7	HOXB7-201
ENST00000239223.4	DUSP1	DUSP1-201
ENST00000239231.7	PANK3	PANK3-201
ENST00000239374.8	CCDC170	CCDC170-201
ENST00000239449.6	PCDHB14	PCDHB14-201
ENST00000239461.11	PRRX1	PRRX1-201
ENST00000239666.8	PDZD11	PDZD11-201
ENST00000239690.9	NUDCD1	NUDCD1-201
ENST00000239878.9	UFM1	UFM1-201
ENST00000239891.4	ALG5	ALG5-201
ENST00000239906.10	FAM53C	FAM53C-201
ENST00000239938.5	EGR1	EGR1-201
ENST00000240079.11	WASHC3	WASHC3-201
ENST00000240100.7	DUSP4	DUSP4-201
ENST00000240185.7	TARDBP	TARDBP-201
ENST00000240285.10	RDH10	RDH10-201
ENST00000240306.5	DLX4	DLX4-201
ENST00000240316.5	COIL	COIL-201
ENST00000240364.7	FAM117A	FAM117A-201
ENST00000240423.9	NCAPH	NCAPH-201
ENST00000240499.8	ZNF141	ZNF141-201
ENST00000240587.5	TSHZ3	TSHZ3-201
ENST00000240617.10	PLBD1	PLBD1-201
ENST00000240619.2	TAS2R10	TAS2R10-201
ENST00000240651.14	PYROXD1	PYROXD1-201
ENST00000240731.5	ZNF211	ZNF211-201
ENST00000240922.8	NAA50	NAA50-201
ENST00000241052.5	CAT	CAT-201
ENST00000241436.8	POLK	POLK-201
ENST00000241502.9	FYTTD1	FYTTD1-201
ENST00000242159.5	HOXA7	HOXA7-201
ENST00000242261.6	TWIST1	TWIST1-201
ENST00000242351.10	ZC3HAV1	ZC3HAV1-201
ENST00000242505.11	FAM149B1	FAM149B1-201
ENST00000242719.4	RNF11	RNF11-201
ENST00000242728.5	BHLHE41	BHLHE41-201
ENST00000242848.8	ZC3H13	ZC3H13-201
ENST00000243045.10	ORMDL2	ORMDL2-201
ENST00000243056.5	HOXC13	HOXC13-201
ENST00000243108.5	HOXC6	HOXC6-201
ENST00000243298.3	RAB9B	RAB9B-201
ENST00000243344.8	TTC21B	TTC21B-201
ENST00000243346.10	NMI	NMI-201
ENST00000243349.13	ACVR1C	ACVR1C-201
ENST00000243389.8	SLC36A1	SLC36A1-201
ENST00000243501.10	PLA2G12A	PLA2G12A-201
ENST00000243706.8	HAUS3	HAUS3-201
ENST00000243903.6	ACTR5	ACTR5-201
ENST00000243918.10	SYS1	SYS1-201
ENST00000243997.8	ATP5F1E	ATP5F1E-201
ENST00000244020.5	SRSF6	SRSF6-201
ENST00000244040.4	RAB22A	RAB22A-201
ENST00000244051.3	MOCS3	MOCS3-201
ENST00000244217.6	MCEE	MCEE-201
ENST00000244221.9	PAIP2B	PAIP2B-201
ENST00000244227.8	SNRNP27	SNRNP27-201
ENST00000244230.7	MPHOSPH10	MPHOSPH10-201
ENST00000244426.10	FBXO9	FBXO9-201
ENST00000244496.6	RRP36	RRP36-201
ENST00000244571.5	AARS2	AARS2-201
ENST00000244576.8	ZNF391	ZNF391-201
ENST00000244623.1	OR2B6	OR2B6-201
ENST00000244745.4	SOX4	SOX4-201
ENST00000244763.9	SSR1	SSR1-201
ENST00000244766.7	NRN1	NRN1-201
ENST00000244815.9	LRRFIP1	LRRFIP1-201
ENST00000245046.6	EMC3	EMC3-201
ENST00000245206.10	GOT2	GOT2-201
ENST00000245304.5	RAP2A	RAP2A-201
ENST00000245479.3	SOX9	SOX9-201
ENST00000245680.7	SLC35F5	SLC35F5-201
ENST00000246024.7	TMX4	TMX4-201
ENST00000246163.2	MAX	MAX-201
ENST00000246229.5	PLAGL2	PLAGL2-201
ENST00000246548.9	UBA2	UBA2-201
ENST00000247194.9	L3HYPDH	L3HYPDH-201
ENST00000247225.7	SGPP1	SGPP1-201
ENST00000247461.9	CANX	CANX-201
ENST00000247815.8	HELB	HELB-201
ENST00000247843.7	YEATS4	YEATS4-201
ENST00000247879.2	TAS2R3	TAS2R3-201
ENST00000247881.3	TAS2R4	TAS2R4-201
ENST00000247883.5	TAS2R5	TAS2R5-201
ENST00000248071.5	KLF2	KLF2-201
ENST00000248098.8	JPT2	JPT2-201
ENST00000248211.11	ZNF10	ZNF10-201
ENST00000248248.8	MON1B	MON1B-201
ENST00000248564.6	GNG11	GNG11-201
ENST00000248566.3	SEM1	SEM1-201
ENST00000248594.11	PTPN12	PTPN12-201
ENST00000249075.4	LIF	LIF-201
ENST00000249269.9	PMPCB	PMPCB-201
ENST00000249299.7	LSM8	LSM8-201
ENST00000249344.7	STRIP2	STRIP2-201
ENST00000249356.4	DNAJB9	DNAJB9-201
ENST00000249364.9	CALU	CALU-201
ENST00000249499.8	HOXD9	HOXD9-201
ENST00000249636.10	PIAS1	PIAS1-201
ENST00000249700.9	TMOD2	TMOD2-201
ENST00000249861.9	THAP10	THAP10-201
ENST00000250018.6	TPH1	TPH1-201
ENST00000250101.10	TXNDC17	TXNDC17-201
ENST00000250113.12	FXR2	FXR2-201
ENST00000250405.9	BCL2L2	BCL2L2-201
ENST00000250448.3	FOXA1	FOXA1-201
ENST00000250535.5	CDO1	CDO1-201
ENST00000250559.14	RAP1B	RAP1B-201
ENST00000251038.10	ZC3H14	ZC3H14-201
ENST00000251047.6	LMAN1	LMAN1-201
ENST00000251089.7	ANGEL1	ANGEL1-201
ENST00000251108.10	CDADC1	CDADC1-201
ENST00000251241.9	DHX40	DHX40-201
ENST00000251496.7	NCAPG	NCAPG-201
ENST00000251691.5	ARFGEF3	ARFGEF3-201
ENST00000251775.9	SNX4	SNX4-201
ENST00000251810.7	RRM2B	RRM2B-201
ENST00000251849.8	RAF1	RAF1-201
ENST00000251879.10	RIC1	RIC1-201
ENST00000251900.9	SCML2	SCML2-201
ENST00000251968.4	TSG101	TSG101-201
ENST00000252032.9	C20orf194	C20orf194-201
ENST00000252134.11	MICAL3	MICAL3-201
ENST00000252444.9	LDLR	LDLR-201
ENST00000252483.10	NECTIN2	NECTIN2-201
ENST00000252512.14	XPO7	XPO7-201
ENST00000252527.8	INF2	INF2-201
ENST00000252542.9	SAFB2	SAFB2-201
ENST00000252674.9	MLLT1	MLLT1-201
ENST00000252711.7	NDUFA10	NDUFA10-201
ENST00000252744.6	ZSWIM6	ZSWIM6-201
ENST00000252804.9	PXDN	PXDN-201
ENST00000252809.3	GDF15	GDF15-201
ENST00000252818.5	JUND	JUND-201
ENST00000252891.8	NUMBL	NUMBL-201
ENST00000252996.8	TAF4	TAF4-201
ENST00000253039.9	EIF2S3	EIF2S3-201
ENST00000253063.4	SESN2	SESN2-201
ENST00000253115.7	ZNF426	ZNF426-201
ENST00000253329.3	PPIL4	PPIL4-201
ENST00000253462.8	GINS2	GINS2-201
ENST00000253686.7	MRPS25	MRPS25-201
ENST00000253692.11	TBC1D5	TBC1D5-201
ENST00000253693.7	CAPN7	CAPN7-201
ENST00000253699.7	RBSN	RBSN-201
ENST00000253778.13	GFPT2	GFPT2-201
ENST00000253814.6	NDFIP1	NDFIP1-201
ENST00000253861.5	EXOC4	EXOC4-201
ENST00000254037.6	ZCCHC9	ZCCHC9-201
ENST00000254101.4	PRKAB2	PRKAB2-201
ENST00000254108.11	FUS	FUS-201
ENST00000254190.4	CHSY1	CHSY1-201
ENST00000254286.9	ACTR10	ACTR10-201
ENST00000254322.3	DNAJB1	DNAJB1-201
ENST00000254436.8	TRIM21	TRIM21-201
ENST00000254480.10	SMARCC1	SMARCC1-201
ENST00000254508.7	NUP210	NUP210-201
ENST00000254605.11	RRP8	RRP8-201
ENST00000254616.11	TIMM10B	TIMM10B-201
ENST00000254630.12	PTCD3	PTCD3-201
ENST00000254657.8	PER2	PER2-201
ENST00000254719.10	RPA1	RPA1-201
ENST00000254724.6	AL391994.1	AL391994.1-201
ENST00000254742.6	TMEM128	TMEM128-201
ENST00000254759.8	COQ3	COQ3-201
ENST00000254765.4	POPDC3	POPDC3-201
ENST00000254770.2	LANCL2	LANCL2-201
ENST00000254799.11	GRSF1	GRSF1-201
ENST00000254803.4	UTP3	UTP3-201
ENST00000254810.8	H3F3B	H3F3B-201
ENST00000254846.9	KDM6B	KDM6B-201
ENST00000254908.10	PCBD2	PCBD2-201
ENST00000254942.8	TERF2	TERF2-201
ENST00000254958.10	JAG1	JAG1-201
ENST00000254998.3	NXT1	NXT1-201
ENST00000255152.3	ZSWIM3	ZSWIM3-201
ENST00000255174.3	OSER1	OSER1-201
ENST00000255189.8	DMGDH	DMGDH-201
ENST00000255194.10	AP3B1	AP3B1-201
ENST00000255198.3	ZBED3	ZBED3-201
ENST00000255304.9	USPL1	USPL1-201
ENST00000255320.6	HMGB1P5	HMGB1P5-201
ENST00000255380.8	CHRM3	CHRM3-201
ENST00000255390.10	SCO1	SCO1-201
ENST00000255476.2	RFXAP	RFXAP-201
ENST00000255641.13	CSNK1G2	CSNK1G2-201
ENST00000255764.4	MED10	MED10-201
ENST00000256015.5	BTG1	BTG1-201
ENST00000256079.9	IPO8	IPO8-201
ENST00000256108.10	IMPA1	IMPA1-201
ENST00000256117.9	E2F5	E2F5-201
ENST00000256151.8	CCDC59	CCDC59-201
ENST00000256190.12	SBF2	SBF2-201
ENST00000256257.2	RNF122	RNF122-201
ENST00000256319.7	ERG28	ERG28-201
ENST00000256366.6	SYNJ2BP	SYNJ2BP-201
ENST00000256367.3	TTC9	TTC9-201
ENST00000256379.9	MED6	MED6-201
ENST00000256383.9	EIF2S1	EIF2S1-201
ENST00000256413.8	CTIF	CTIF-201
ENST00000256429.8	MBD2	MBD2-201
ENST00000256433.6	IER3IP1	IER3IP1-201
ENST00000256441.5	MRPS36	MRPS36-201
ENST00000256442.10	CCNB1	CCNB1-201
ENST00000256458.5	IRAK2	IRAK2-201
ENST00000256495.4	BHLHE40	BHLHE40-201
ENST00000256497.9	EDEM1	EDEM1-201
ENST00000256538.9	DPH6	DPH6-201
ENST00000256544.8	KATNBL1	KATNBL1-201
ENST00000256545.9	EMC7	EMC7-201
ENST00000256646.7	NOTCH2	NOTCH2-201
ENST00000256682.9	ARF3	ARF3-201
ENST00000256689.10	SLC38A2	SLC38A2-201
ENST00000256854.10	NARS	NARS-201
ENST00000256951.10	EMP1	EMP1-201
ENST00000256969.7	SPX	SPX-201
ENST00000257181.10	PRPF38A	PRPF38A-201
ENST00000257336.6	BIVM	BIVM-201
ENST00000257527.8	ADAM19	ADAM19-201
ENST00000257572.5	HRK	HRK-201
ENST00000257663.4	TMEM60	TMEM60-201
ENST00000257776.5	MRAP2	MRAP2-201
ENST00000257787.6	AKIRIN2	AKIRIN2-201
ENST00000257868.10	GDF11	GDF11-201
ENST00000257915.10	TFCP2	TFCP2-201
ENST00000257940.7	ZC3H10	ZC3H10-201
ENST00000257963.9	ACVR1B	ACVR1B-201
ENST00000258042.1	NMBR	NMBR-201
ENST00000258111.5	KCNMB4	KCNMB4-201
ENST00000258149.10	MDM2	MDM2-202
ENST00000258169.9	MPHOSPH6	MPHOSPH6-201
ENST00000258198.7	DYNC1LI2	DYNC1LI2-201
ENST00000258229.14	PCNX2	PCNX2-201
ENST00000258243.7	URB2	URB2-201
ENST00000258301.6	STX6	STX6-201
ENST00000258341.5	LAMC1	LAMC1-201
ENST00000258383.4	MRPL44	MRPL44-201
ENST00000258399.8	USP37	USP37-201
ENST00000258418.10	CAB39	CAB39-201
ENST00000258436.10	MFSD9	MFSD9-201
ENST00000258439.7	TMEM127	TMEM127-201
ENST00000258455.8	MRPS9	MRPS9-201
ENST00000258457.7	C2orf49	C2orf49-201
ENST00000258484.11	EPC2	EPC2-201
ENST00000258499.8	USP44	USP44-201
ENST00000258534.13	DRAM1	DRAM1-201
ENST00000258538.7	SLC41A2	SLC41A2-201
ENST00000258648.7	MED4	MED4-201
ENST00000258662.3	NUDT15	NUDT15-201
ENST00000258729.8	IGF2BP3	IGF2BP3-201
ENST00000258739.9	KDELR2	KDELR2-201
ENST00000258821.8	TTC5	TTC5-201
ENST00000258886.13	IREB2	IREB2-201
ENST00000258947.7	CALCOCO2	CALCOCO2-201
ENST00000258955.7	RSAD1	RSAD1-201
ENST00000258962.5	SRSF1	SRSF1-201
ENST00000259008.6	BRIP1	BRIP1-201
ENST00000259021.9	KAT7	KAT7-201
ENST00000259154.9	KCTD3	KCTD3-201
ENST00000259241.7	HS6ST1	HS6ST1-201
ENST00000259253.11	UGGT1	UGGT1-201
ENST00000259339.7	TOR1B	TOR1B-201
ENST00000259400.11	STX17	STX17-201
ENST00000259457.8	PSMB7	PSMB7-201
ENST00000259467.9	PDCL	PDCL-201
ENST00000259512.9	DERL1	DERL1-201
ENST00000259526.4	CCN3	CCN3-201
ENST00000259569.6	RANBP6	RANBP6-201
ENST00000259883.3	PGBD1	PGBD1-201
ENST00000259939.3	RNF144B	RNF144B-201
ENST00000259963.4	FAM8A1	FAM8A1-201
ENST00000260102.9	MRPL15	MRPL15-201
ENST00000260116.5	TTPA	TTPA-201
ENST00000260129.6	TGS1	TGS1-201
ENST00000260197.12	SORL1	SORL1-201
ENST00000260210.5	BUD13	BUD13-201
ENST00000260247.10	DCUN1D5	DCUN1D5-201
ENST00000260270.3	FDX1	FDX1-201
ENST00000260276.8	C11orf1	C11orf1-201
ENST00000260302.8	MMP13	MMP13-201
ENST00000260327.9	CTDSPL2	CTDSPL2-201
ENST00000260356.6	THBS1	THBS1-201
ENST00000260361.9	NDUFAF1	NDUFAF1-201
ENST00000260372.8	HAUS2	HAUS2-201
ENST00000260379.11	RPLP1	RPLP1-201
ENST00000260408.8	ADAM10	ADAM10-201
ENST00000260443.9	RSL24D1	RSL24D1-201
ENST00000260453.4	MNS1	MNS1-201
ENST00000260506.12	FNBP1L	FNBP1L-201
ENST00000260526.11	ARHGAP29	ARHGAP29-201
ENST00000260641.9	ACTR2	ACTR2-201
ENST00000260665.12	LRPPRC	LRPPRC-201
ENST00000260731.5	KIF11	KIF11-201
ENST00000260746.6	ARL3	ARL3-201
ENST00000260803.9	DBR1	DBR1-201
ENST00000260947.9	BARD1	BARD1-201
ENST00000260970.8	PPIG	PPIG-201
ENST00000261015.4	WDR12	WDR12-201
ENST00000261024.6	SLC40A1	SLC40A1-201
ENST00000261038.6	SLC49A4	SLC49A4-201
ENST00000261167.7	WBP11	WBP11-201
ENST00000261180.9	TRHDE	TRHDE-201
ENST00000261191.12	INTS13	INTS13-201
ENST00000261192.12	BCAT1	BCAT1-201
ENST00000261210.9	TMPO	TMPO-201
ENST00000261211.8	CDK17	CDK17-201
ENST00000261226.9	TMCC3	TMCC3-201
ENST00000261245.9	MNAT1	MNAT1-201
ENST00000261249.7	TRMT5	TRMT5-201
ENST00000261250.8	C12orf4	C12orf4-201
ENST00000261254.8	CCND2	CCND2-201
ENST00000261263.5	RAB21	RAB21-201
ENST00000261296.7	TGDS	TGDS-201
ENST00000261304.7	GALC	GALC-201
ENST00000261313.3	PEBP1	PEBP1-201
ENST00000261318.5	C12orf49	C12orf49-201
ENST00000261326.6	MOCOS	MOCOS-201
ENST00000261349.9	LRP6	LRP6-201
ENST00000261369.9	SNX24	SNX24-201
ENST00000261396.6	NUP133	NUP133-201
ENST00000261402.6	NUAK1	NUAK1-201
ENST00000261427.10	UBE2K	UBE2K-201
ENST00000261438.10	KLF3	KLF3-201
ENST00000261461.7	PPP2R5A	PPP2R5A-201
ENST00000261483.4	MAN2A1	MAN2A1-201
ENST00000261489.6	TSC22D1	TSC22D1-201
ENST00000261491.9	DGKH	DGKH-201
ENST00000261530.12	GPATCH2L	GPATCH2L-201
ENST00000261537.6	MIB1	MIB1-201
ENST00000261558.8	AP5M1	AP5M1-201
ENST00000261560.10	ZNF430	ZNF430-201
ENST00000261590.13	DSG2	DSG2-201
ENST00000261592.9	NOL4	NOL4-201
ENST00000261593.8	RNF138	RNF138-202
ENST00000261596.8	LPIN2	LPIN2-201
ENST00000261597.9	NDC80	NDC80-201
ENST00000261601.8	USP14	USP14-201
ENST00000261609.12	HERC2	HERC2-201
ENST00000261636.13	ARL1	ARL1-201
ENST00000261637.5	UTP20	UTP20-201
ENST00000261643.8	COX10	COX10-201
ENST00000261647.10	TTC19	TTC19-201
ENST00000261658.7	BFAR	BFAR-201
ENST00000261667.8	KPNA3	KPNA3-201
ENST00000261700.8	RTRAF	RTRAF-201
ENST00000261708.9	UTP6	UTP6-201
ENST00000261716.7	TAOK1	TAOK1-201
ENST00000261721.9	BTBD1	BTBD1-201
ENST00000261745.9	NAA25	NAA25-201
ENST00000261758.6	MESD	MESD-201
ENST00000261772.12	AARS	AARS-201
ENST00000261778.2	TANGO6	TANGO6-201
ENST00000261783.4	ARG2	ARG2-201
ENST00000261797.7	NDST1	NDST1-201
ENST00000261811.6	CYSTM1	CYSTM1-201
ENST00000261837.11	GNB5	GNB5-201
ENST00000261845.7	MAPK6	MAPK6-201
ENST00000261854.10	SPPL2A	SPPL2A-201
ENST00000261867.5	SLC30A4	SLC30A4-201
ENST00000261868.10	EIF3J	EIF3J-201
ENST00000261875.10	HACD3	HACD3-201
ENST00000261879.10	APH1B	APH1B-201
ENST00000261880.10	AAGAB	AAGAB-201
ENST00000261884.8	TRIP4	TRIP4-201
ENST00000261890.7	RAB11A	RAB11A-201
ENST00000261893.9	LACTB	LACTB-201
ENST00000261942.7	FAF2	FAF2-201
ENST00000261973.12	RBM25	RBM25-201
ENST00000261978.9	LTBP2	LTBP2-201
ENST00000262031.10	RBMS2	RBMS2-201
ENST00000262043.7	PHF3	PHF3-201
ENST00000262053.8	ATF1	ATF1-201
ENST00000262056.13	EIF4B	EIF4B-201
ENST00000262061.7	COPZ1	COPZ1-201
ENST00000262067.5	TSPAN13	TSPAN13-201
ENST00000262094.10	RAB27B	RAB27B-201
ENST00000262096.13	ZDHHC2	ZDHHC2-201
ENST00000262109.8	ERICH1	ERICH1-201
ENST00000262120.10	TWSG1	TWSG1-201
ENST00000262127.7	CEP76	CEP76-201
ENST00000262144.11	WDR59	WDR59-201
ENST00000262158.7	SMAD7	SMAD7-201
ENST00000262187.10	RHEB	RHEB-201
ENST00000262193.7	PSMB1	PSMB1-201
ENST00000262198.9	ADNP2	ADNP2-201
ENST00000262207.9	CRISPLD1	CRISPLD1-201
ENST00000262210.9	CSPP1	CSPP1-201
ENST00000262215.8	ARFGEF1	ARFGEF1-201
ENST00000262225.8	TMED2	TMED2-201
ENST00000262238.10	YY1	YY1-201
ENST00000262241.7	RCOR1	RCOR1-201
ENST00000262244.6	MOB3B	MOB3B-201
ENST00000262259.7	ZNF175	ZNF175-201
ENST00000262291.9	VMP1	VMP1-201
ENST00000262293.8	PRR11	PRR11-201
ENST00000262352.8	SLC1A1	SLC1A1-201
ENST00000262365.8	FAM86B2	FAM86B2-201
ENST00000262367.9	CREBBP	CREBBP-201
ENST00000262384.4	N4BP1	N4BP1-201
ENST00000262394.7	WSB1	WSB1-201
ENST00000262415.8	DHX8	DHX8-201
ENST00000262455.7	ERP44	ERP44-201
ENST00000262457.7	INVS	INVS-202
ENST00000262460.5	GINS1	GINS1-201
ENST00000262461.7	SLC12A2	SLC12A2-201
ENST00000262464.9	FBN2	FBN2-201
ENST00000262467.10	NLRP1	NLRP1-201
ENST00000262487.5	ISM1	ISM1-201
ENST00000262519.14	SETD1A	SETD1A-201
ENST00000262525.6	ZNF629	ZNF629-201
ENST00000262570.10	CHCHD3	CHCHD3-201
ENST00000262644.9	IMPAD1	IMPAD1-201
ENST00000262646.12	RAB2A	RAB2A-201
ENST00000262713.7	AJUBA	AJUBA-201
ENST00000262719.10	PHLPP1	PHLPP1-201
ENST00000262753.9	POF1B	POF1B-201
ENST00000262815.13	MAU2	MAU2-201
ENST00000262844.10	AMMECR1	AMMECR1-201
ENST00000262848.6	PRKX	PRKX-201
ENST00000262894.11	ZNF225	ZNF225-201
ENST00000262919.10	ATRN	ATRN-201
ENST00000262932.5	CNPY4	CNPY4-201
ENST00000262940.11	RASA4	RASA4-201
ENST00000262971.3	PIAS4	PIAS4-201
ENST00000262982.3	CSE1L	CSE1L-201
ENST00000262990.9	ZNF330	ZNF330-201
ENST00000262995.8	GAB1	GAB1-202
ENST00000263026.10	EEF2K	EEF2K-201
ENST00000263035.9	DHTKD1	DHTKD1-201
ENST00000263063.8	MTPAP	MTPAP-201
ENST00000263073.11	SMG6	SMG6-201
ENST00000263095.10	ZNF264	ZNF264-201
ENST00000263102.7	CCDC6	CCDC6-201
ENST00000263168.4	CAPZA1	CAPZA1-201
ENST00000263181.7	KIF18A	KIF18A-201
ENST00000263187.4	MSH4	MSH4-201
ENST00000263202.15	UFD1	UFD1-201
ENST00000263228.4	UBE2R2	UBE2R2-201
ENST00000263238.7	ACTR3	ACTR3-201
ENST00000263245.10	ARFGAP3	ARFGAP3-201
ENST00000263253.9	EP300	EP300-201
ENST00000263256.7	DESI1	DESI1-201
ENST00000263275.4	OPA3	OPA3-201
ENST00000263277.8	EHD2	EHD2-201
ENST00000263370.3	ITPKC	ITPKC-201
ENST00000263372.5	KCNK6	KCNK6-201
ENST00000263377.6	BRD4	BRD4-201
ENST00000263379.4	IL27RA	IL27RA-201
ENST00000263382.8	ASF1B	ASF1B-201
ENST00000263384.12	FAM32A	FAM32A-201
ENST00000263401.10	COMMD9	COMMD9-201
ENST00000263440.6	ALG6	ALG6-201
ENST00000263464.8	BIRC3	BIRC3-201
ENST00000263468.13	CEP126	CEP126-201
ENST00000263511.8	CROCCP3	CROCCP3-201
ENST00000263563.7	PALD1	PALD1-201
ENST00000263579.5	DCPS	DCPS-201
ENST00000263620.8	ARID3A	ARID3A-201
ENST00000263634.7	ASB3	ASB3-201
ENST00000263635.8	TANC1	TANC1-201
ENST00000263657.7	PNO1	PNO1-201
ENST00000263663.10	TAF1B	TAF1B-201
ENST00000263681.7	POLD3	POLD3-201
ENST00000263694.9	SNRNP40	SNRNP40-201
ENST00000263697.6	DNAJC8	DNAJC8-201
ENST00000263708.7	PTPN4	PTPN4-201
ENST00000263733.5	FAM20B	FAM20B-201
ENST00000263736.5	SRBD1	SRBD1-201
ENST00000263754.5	KAT2B	KAT2B-201
ENST00000263773.10	FNBP4	FNBP4-201
ENST00000263795.11	WDR76	WDR76-201
ENST00000263805.8	ZNF106	ZNF106-201
ENST00000263847.6	OSBP	OSBP-201
ENST00000263849.9	ZC2HC1A	ZC2HC1A-201
ENST00000263856.9	CHMP3	CHMP3-201
ENST00000263857.11	POLR1A	POLR1A-201
ENST00000263904.5	STAM2	STAM2-201
ENST00000263918.9	STRN	STRN-201
ENST00000263955.9	STK17B	STK17B-201
ENST00000263956.8	GTF3C3	GTF3C3-201
ENST00000263960.6	COQ10B	COQ10B-201
ENST00000263966.8	USP13	USP13-201
ENST00000263967.4	PIK3CA	PIK3CA-201
ENST00000263985.11	GATB	GATB-201
ENST00000264027.9	SC5D	SC5D-201
ENST00000264033.5	CBL	CBL-201
ENST00000264052.9	SP100	SP100-201
ENST00000264065.12	DNAJC10	DNAJC10-201
ENST00000264144.5	LAMC2	LAMC2-201
ENST00000264156.3	MCM6	MCM6-201
ENST00000264157.10	CCNT2	CCNT2-201
ENST00000264158.12	RAB3GAP1	RAB3GAP1-201
ENST00000264161.9	DARS	DARS-201
ENST00000264167.10	AGPS	AGPS-201
ENST00000264198.5	MUL1	MUL1-201
ENST00000264228.9	SRD5A3	SRD5A3-201
ENST00000264230.5	NOA1	NOA1-201
ENST00000264235.12	GSK3B	GSK3B-201
ENST00000264245.9	ARHGAP31	ARHGAP31-201
ENST00000264249.8	CHST10	CHST10-201
ENST00000264254.11	PDCL3	PDCL3-201
ENST00000264255.8	TXNDC9	TXNDC9-201
ENST00000264258.8	RPL31	RPL31-201
ENST00000264276.11	ALS2	ALS2-201
ENST00000264279.10	NOP58	NOP58-201
ENST00000264313.11	SLAIN2	SLAIN2-201
ENST00000264318.4	GABRA4	GABRA4-201
ENST00000264350.8	HERC5	HERC5-201
ENST00000264377.8	ADAM23	ADAM23-201
ENST00000264380.9	PIKFYVE	PIKFYVE-201
ENST00000264433.11	FNIP2	FNIP2-201
ENST00000264436.9	ADD2	ADD2-201
ENST00000264451.12	SLC30A9	SLC30A9-201
ENST00000264499.9	BBS7	BBS7-201
ENST00000264538.4	IFT57	IFT57-201
ENST00000264563.7	IL11	IL11-201
ENST00000264595.7	AGA	AGA-201
ENST00000264596.4	NEIL3	NEIL3-201
ENST00000264607.9	ASB1	ASB1-201
ENST00000264638.9	CNTNAP1	CNTNAP1-201
ENST00000264657.9	STAT3	STAT3-201
ENST00000264658.11	FBXL20	FBXL20-201
ENST00000264709.7	DNMT3A	DNMT3A-201
ENST00000264710.5	RAB10	RAB10-201
ENST00000264808.7	PRDM5	PRDM5-201
ENST00000264819.6	MIER2	MIER2-201
ENST00000264864.8	PI4K2B	PI4K2B-201
ENST00000264866.9	TBC1D19	TBC1D19-201
ENST00000264867.7	PPARGC1A	PPARGC1A-201
ENST00000264893.10	SEPTIN11	SEPTIN11-201
ENST00000264914.10	ARSB	ARSB-201
ENST00000264926.7	RAD18	RAD18-201
ENST00000264935.6	CEP72	CEP72-201
ENST00000264951.8	XRN1	XRN1-201
ENST00000264954.5	GRPEL1	GRPEL1-201
ENST00000264956.11	EVC	EVC-201
ENST00000264977.8	PPP2R3A	PPP2R3A-201
ENST00000264982.8	CEP70	CEP70-201
ENST00000264995.8	MRPL3	MRPL3-201
ENST00000265000.9	GALNT7	GALNT7-201
ENST00000265036.10	DEPDC1B	DEPDC1B-201
ENST00000265044.6	SSR3	SSR3-201
ENST00000265062.7	RAB7A	RAB7A-201
ENST00000265069.13	ZFR	ZFR-201
ENST00000265070.7	GOLPH3	GOLPH3-201
ENST00000265073.9	SUB1	SUB1-201
ENST00000265087.8	STC2	STC2-201
ENST00000265104.4	DNAH5	DNAH5-201
ENST00000265138.4	ARRDC3	ARRDC3-201
ENST00000265140.10	SLF1	SLF1-201
ENST00000265162.10	ENPEP	ENPEP-201
ENST00000265174.5	PAPSS1	PAPSS1-201
ENST00000265175.5	SEC24B	SEC24B-201
ENST00000265245.10	LSG1	LSG1-201
ENST00000265271.7	RBM27	RBM27-201
ENST00000265295.9	SPDL1	SPDL1-201
ENST00000265322.8	PECR	PECR-201
ENST00000265339.7	UBE2B	UBE2B-201
ENST00000265343.10	AFF4	AFF4-201
ENST00000265351.12	XPO5	XPO5-201
ENST00000265354.6	SRF	SRF-201
ENST00000265361.8	SEMA3C	SEMA3C-201
ENST00000265362.9	SEMA3A	SEMA3A-201
ENST00000265395.7	HIBADH	HIBADH-201
ENST00000265437.9	ST7	ST7-201
ENST00000265560.9	USP4	USP4-201
ENST00000265563.13	PRKAR2A	PRKAR2A-201
ENST00000265598.8	LAMP3	LAMP3-201
ENST00000265641.10	CPT1A	CPT1A-201
ENST00000265689.9	CHKA	CHKA-201
ENST00000265717.5	PRKAR2B	PRKAR2B-201
ENST00000265728.6	DBF4	DBF4-201
ENST00000265729.6	SRI	SRI-201
ENST00000265734.8	CDK6	CDK6-201
ENST00000265742.8	ANKIB1	ANKIB1-201
ENST00000265748.7	ANLN	ANLN-201
ENST00000265769.9	ADAM28	ADAM28-201
ENST00000265807.8	SH2D4A	SH2D4A-201
ENST00000265843.9	EXPH5	EXPH5-201
ENST00000265849.12	PMS2	PMS2-201
ENST00000265882.5	AC016716.1	AC016716.1-201
ENST00000265896.10	SQLE	SQLE-201
ENST00000265909.8	SNX19	SNX19-201
ENST00000265963.9	GTF2H1	GTF2H1-201
ENST00000265970.11	PIK3C2A	PIK3C2A-201
ENST00000266037.10	DOCK3	DOCK3-201
ENST00000266069.5	GID8	GID8-201
ENST00000266077.5	SLC2A4RG	SLC2A4RG-201
ENST00000266079.5	PRPF6	PRPF6-201
ENST00000266126.10	EIF2B2	EIF2B2-201
ENST00000266483.7	ALG10	ALG10-201
ENST00000266508.14	AEBP2	AEBP2-201
ENST00000266517.9	ETNK1	ETNK1-201
ENST00000266529.8	ZCRB1	ZCRB1-201
ENST00000266544.10	NDUFA9	NDUFA9-201
ENST00000266589.10	SCAF11	SCAF11-201
ENST00000266604.7	LLPH	LLPH-201
ENST00000266643.6	MARCH9	MARCH9-201
ENST00000266659.8	GLIPR1	GLIPR1-201
ENST00000266673.10	TMEM19	TMEM19-201
ENST00000266712.11	TMTC3	TMTC3-201
ENST00000266732.8	TMPO	TMPO-202
ENST00000266735.9	SNRPF	SNRPF-201
ENST00000266742.8	NEDD1	NEDD1-201
ENST00000266970.9	CDK2	CDK2-201
ENST00000267068.5	N4BP2L2	N4BP2L2-201
ENST00000267116.8	ANKRD52	ANKRD52-201
ENST00000267163.5	RB1	RB1-201
ENST00000267199.9	VPS33A	VPS33A-201
ENST00000267202.7	VPS37B	VPS37B-201
ENST00000267294.4	ZIC5	ZIC5-201
ENST00000267339.6	ANKRD10	ANKRD10-201
ENST00000267406.11	CBLN3	CBLN3-201
ENST00000267425.8	NOP9	NOP9-201
ENST00000267436.9	L2HGDH	L2HGDH-202
ENST00000267584.9	AK7	AK7-201
ENST00000267622.8	TRIP11	TRIP11-201
ENST00000267811.9	TCF12	TCF12-201
ENST00000267812.4	MFAP1	MFAP1-201
ENST00000267814.14	SORD	SORD-201
ENST00000267884.11	SRP14	SRP14-201
ENST00000267890.11	TTBK2	TTBK2-201
ENST00000267970.9	TSPAN3	TSPAN3-201
ENST00000267984.4	TLNRD1	TLNRD1-201
ENST00000268097.9	HEXA	HEXA-201
ENST00000268379.9	UQCRC2	UQCRC2-201
ENST00000268383.7	CDR2	CDR2-201
ENST00000268711.4	MED9	MED9-201
ENST00000268712.8	NCOR1	NCOR1-201
ENST00000268719.9	GID4	GID4-201
ENST00000268802.10	NOB1	NOB1-201
ENST00000269143.7	AFG3L2	AFG3L2-201
ENST00000269187.10	SLC39A6	SLC39A6-201
ENST00000269195.5	GALNT1	GALNT1-201
ENST00000269216.9	GATA6	GATA6-201
ENST00000269228.10	NPC1	NPC1-201
ENST00000269373.11	FN3KRP	FN3KRP-201
ENST00000269383.8	TRIM65	TRIM65-201
ENST00000269397.9	CBX4	CBX4-201
ENST00000269445.10	DYM	DYM-201
ENST00000269466.8	ELAC1	ELAC1-201
ENST00000269601.10	TXNL4A	TXNL4A-201
ENST00000269856.5	FEM1A	FEM1A-201
ENST00000269919.11	PGPEP1	PGPEP1-202
ENST00000269967.4	CCDC97	CCDC97-201
ENST00000269973.10	ZNF45	ZNF45-201
ENST00000270001.12	ZFP14	ZFP14-201
ENST00000270066.11	SMG9	SMG9-201
ENST00000270139.8	IFNAR1	IFNAR1-201
ENST00000270649.11	ZNF614	ZNF614-201
ENST00000270776.13	PGD	PGD-201
ENST00000270815.5	C1orf216	C1orf216-201
ENST00000271277.11	CTTNBP2NL	CTTNBP2NL-201
ENST00000271308.9	PSMA5	PSMA5-201
ENST00000271375.7	SFT2D2	SFT2D2-201
ENST00000271417.8	ILDR2	ILDR2-201
ENST00000271450.10	FCGR2A	FCGR2A-201
ENST00000271588.9	HMCN1	HMCN1-201
ENST00000271628.9	SF3B4	SF3B4-201
ENST00000271651.8	CTSK	CTSK-201
ENST00000271690.12	ENSA	ENSA-201
ENST00000271732.8	GOLPH3L	GOLPH3L-201
ENST00000271843.9	JTB	JTB-201
ENST00000272091.8	SDE2	SDE2-201
ENST00000272133.4	CNIH3	CNIH3-201
ENST00000272233.6	RHOB	RHOB-201
ENST00000272252.10	GALM	GALM-201
ENST00000272321.12	WDPCP	WDPCP-201
ENST00000272342.6	ETAA1	ETAA1-201
ENST00000272402.2	CIAO1	CIAO1-201
ENST00000272418.7	MRPS5	MRPS5-201
ENST00000272424.10	TPRKB	TPRKB-201
ENST00000272427.10	EXOC6B	EXOC6B-201
ENST00000272444.7	DUSP11	DUSP11-201
ENST00000272542.8	SLC20A1	SLC20A1-201
ENST00000272567.4	AL078621.1	AL078621.1-201
ENST00000272641.4	NXPH2	NXPH2-201
ENST00000272645.9	POLR2D	POLR2D-201
ENST00000272732.11	SCRN3	SCRN3-201
ENST00000272849.7	NRP2	NRP2-201
ENST00000272902.10	SUMF1	SUMF1-201
ENST00000273009.10	DIS3L2	DIS3L2-201
ENST00000273047.9	RAB5A	RAB5A-201
ENST00000273062.6	CTDSP1	CTDSP1-201
ENST00000273067.5	MARCH4	MARCH4-201
ENST00000273183.7	STAC	STAC-201
ENST00000273258.4	ARL6IP5	ARL6IP5-201
ENST00000273308.9	CNPY2	CNPY2-201
ENST00000273317.5	LIMD1	LIMD1-201
ENST00000273353.4	MYH15	MYH15-201
ENST00000273359.8	ABHD10	ABHD10-201
ENST00000273398.8	ATP6V1A	ATP6V1A-201
ENST00000273480.4	RNF7	RNF7-201
ENST00000273550.12	FTH1	FTH1-201
ENST00000273590.3	TCTA	TCTA-201
ENST00000273666.10	STXBP5L	STXBP5L-201
ENST00000273853.11	CENPC	CENPC-201
ENST00000273859.8	ATP10D	ATP10D-201
ENST00000273968.5	PYURF	PYURF-201
ENST00000273980.9	TBCK	TBCK-201
ENST00000273986.10	CISD2	CISD2-201
ENST00000274000.10	AP1AR	AP1AR-201
ENST00000274008.5	SPATA5	SPATA5-201
ENST00000274031.7	SETD7	SETD7-201
ENST00000274054.3	NAF1	NAF1-201
ENST00000274140.10	MARCH6	MARCH6-201
ENST00000274181.7	ADAMTS16	ADAMTS16-201
ENST00000274192.7	SRD5A1	SRD5A1-201
ENST00000274217.4	OTULINL	OTULINL-201
ENST00000274242.10	RPL37	RPL37-201
ENST00000274276.8	OSMR	OSMR-201
ENST00000274311.3	PELO	PELO-201
ENST00000274368.9	CRHBP	CRHBP-201
ENST00000274400.9	GTF2H2	GTF2H2-201
ENST00000274457.5	FEM1C	FEM1C-201
ENST00000274496.10	YIPF5	YIPF5-201
ENST00000274542.6	RNF145	RNF145-201
ENST00000274712.8	ZMAT2	ZMAT2-201
ENST00000274787.3	HIGD2A	HIGD2A-201
ENST00000274811.9	RNF44	RNF44-201
ENST00000274813.4	MMUT	MMUT-201
ENST00000274849.3	ABT1	ABT1-201
ENST00000275016.3	CYP39A1	CYP39A1-201
ENST00000275034.5	PHIP	PHIP-201
ENST00000275053.8	MMS22L	MMS22L-201
ENST00000275072.5	PM20D2	PM20D2-201
ENST00000275162.10	CLVS2	CLVS2-201
ENST00000275235.8	AIG1	AIG1-201
ENST00000275364.8	GNA12	GNA12-201
ENST00000275493.7	EGFR	EGFR-201
ENST00000275517.8	CDCA5	CDCA5-201
ENST00000275546.4	AC211476.4	AC211476.4-201
ENST00000275603.9	CCT6A	CCT6A-201
ENST00000275732.5	GIGYF1	GIGYF1-201
ENST00000275820.4	NOM1	NOM1-201
ENST00000276055.4	CHST7	CHST7-201
ENST00000276282.7	MFHAS1	MFHAS1-201
ENST00000276297.9	DLC1	DLC1-201
ENST00000276414.4	GNRH1	GNRH1-201
ENST00000276440.12	DOCK5	DOCK5-201
ENST00000276585.9	MRPS28	MRPS28-201
ENST00000276590.5	LACTB2	LACTB2-201
ENST00000276704.6	C8orf76	C8orf76-201
ENST00000276914.7	PLIN2	PLIN2-201
ENST00000276925.7	CDKN2B	CDKN2B-201
ENST00000276974.7	CNTNAP3B	CNTNAP3B-201
ENST00000277165.11	FAM120A	FAM120A-201
ENST00000277225.10	ZNF462	ZNF462-201
ENST00000277540.7	DPH7	DPH7-201
ENST00000277570.10	PROSER2	PROSER2-201
ENST00000277795.8	PBLD	PBLD-201
ENST00000277865.5	GLUD1	GLUD1-201
ENST00000278100.11	BCCIP	BCCIP-201
ENST00000278193.7	LIN7C	LIN7C-201
ENST00000278314.5	ZNF214	ZNF214-201
ENST00000278505.5	ENDOD1	ENDOD1-201
ENST00000278612.9	NPAT	NPAT-201
ENST00000278882.8	FRG1BP	FRG1BP-201
ENST00000278903.11	EI24	EI24-201
ENST00000279052.10	ERGIC3	ERGIC3-201
ENST00000279067.3	LINC00266-1	LINC00266-1-201
ENST00000279068.11	LSM14B	LSM14B-201
ENST00000279101.9	CABLES2	CABLES2-201
ENST00000279392.8	HIRIP3	HIRIP3-201
ENST00000279488.8	DUSP6	DUSP6-201
ENST00000279839.8	CWC15	CWC15-201
ENST00000279873.12	ARID5B	ARID5B-201
ENST00000280098.9	SPOPL	SPOPL-201
ENST00000280187.11	GPM6A	GPM6A-201
ENST00000280258.6	PRSS23	PRSS23-201
ENST00000280326.9	CCT5	CCT5-201
ENST00000280333.9	DOCK1	DOCK1-201
ENST00000280481.9	FREM2	FREM2-201
ENST00000280527.7	CRIM1	CRIM1-201
ENST00000280557.11	DENR	DENR-201
ENST00000280571.9	RILPL2	RILPL2-201
ENST00000280612.9	SLC7A11	SLC7A11-201
ENST00000280614.4	NOCT	NOCT-201
ENST00000280734.3	TMEM86A	TMEM86A-201
ENST00000280800.5	PLBD2	PLBD2-201
ENST00000280871.9	SLC2A13	SLC2A13-201
ENST00000280979.9	AKAP6	AKAP6-201
ENST00000281017.8	TMEM18	TMEM18-201
ENST00000281092.9	FER	FER-201
ENST00000281187.10	VPS26B	VPS26B-201
ENST00000281282.5	CGNL1	CGNL1-201
ENST00000281453.10	CENPU	CENPU-201
ENST00000281456.11	SLC25A4	SLC25A4-201
ENST00000281471.11	AMN1	AMN1-201
ENST00000281513.10	NBAS	NBAS-201
ENST00000281543.6	GUF1	GUF1-201
ENST00000281589.4	PABPC3	PABPC3-201
ENST00000281623.8	FBXO4	FBXO4-201
ENST00000281631.10	PARP8	PARP8-201
ENST00000281741.9	TXNDC16	TXNDC16-201
ENST00000281772.14	KANSL1L	KANSL1L-201
ENST00000281828.8	FARSB	FARSB-201
ENST00000281950.8	GEMIN6	GEMIN6-201
ENST00000282003.7	OBI1	OBI1-201
ENST00000282032.4	ARL14EP	ARL14EP-201
ENST00000282074.7	SPC25	SPC25-201
ENST00000282077.7	PDK1	PDK1-201
ENST00000282096.9	PDE3B	PDE3B-201
ENST00000282111.4	TCF7L1	TCF7L1-201
ENST00000282185.8	ATG10	ATG10-201
ENST00000282226.5	FAM151B	FAM151B-201
ENST00000282251.9	CWF19L2	CWF19L2-201
ENST00000282276.8	MARS2	MARS2-201
ENST00000282282.3	ZNF547	ZNF547-201
ENST00000282296.10	ZNF551	ZNF551-201
ENST00000282344.11	USP12	USP12-201
ENST00000282356.9	CAMK4	CAMK4-201
ENST00000282388.4	ZFP36L2	ZFP36L2-201
ENST00000282406.9	PLEKHH2	PLEKHH2-201
ENST00000282570.4	GMCL1	GMCL1-201
ENST00000282892.4	MED21	MED21-201
ENST00000282928.5	ZIC1	ZIC1-201
ENST00000283050.7	AC138969.1	AC138969.1-210
ENST00000283109.8	RIOK2	RIOK2-201
ENST00000283110.7	AL356292.1	AL356292.1-201
ENST00000283122.7	CETN3	CETN3-201
ENST00000283131.4	SMARCA5	SMARCA5-201
ENST00000283147.7	BMP6	BMP6-201
ENST00000283195.11	RANBP2	RANBP2-201
ENST00000283410.4	INO80C	INO80C-201
ENST00000283632.5	RMND5A	RMND5A-201
ENST00000283646.5	RPIA	RPIA-201
ENST00000283875.6	GTF2E1	GTF2E1-201
ENST00000283882.4	CFDP1	CFDP1-201
ENST00000283943.9	TRIP12	TRIP12-201
ENST00000284006.10	KCTD15	KCTD15-201
ENST00000284037.9	ERBIN	ERBIN-201
ENST00000284061.8	DGKE	DGKE-201
ENST00000284073.7	MSI2	MSI2-201
ENST00000284110.2	HS3ST3A1	HS3ST3A1-201
ENST00000284116.9	GDPD1	GDPD1-201
ENST00000284136.10	SEMA3D	SEMA3D-201
ENST00000284268.8	ANKH	ANKH-201
ENST00000284273.6	UBASH3B	UBASH3B-201
ENST00000284274.5	OTULIN	OTULIN-201
ENST00000284288.3	PANX3	PANX3-201
ENST00000284320.6	TOMM70	TOMM70-201
ENST00000284476.7	DISP1	DISP1-201
ENST00000284486.9	FAM167A	FAM167A-201
ENST00000284637.14	SH3RF1	SH3RF1-201
ENST00000284669.2	KLHL41	KLHL41-201
ENST00000284690.4	DHX32	DHX32-201
ENST00000284719.8	OLA1	OLA1-201
ENST00000284727.8	ATP5MC3	ATP5MC3-201
ENST00000284818.7	LY96	LY96-201
ENST00000284878.12	CXADR	CXADR-201
ENST00000284881.9	C21orf91	C21orf91-201
ENST00000285021.11	XPC	XPC-201
ENST00000285039.12	MYO5B	MYO5B-201
ENST00000285071.9	FLCN	FLCN-201
ENST00000285093.15	ACAA2	ACAA2-201
ENST00000285116.8	SKA1	SKA1-201
ENST00000285243.7	ANKRD40	ANKRD40-201
ENST00000285274.9	ZNF286B	ZNF286B-201
ENST00000285298.9	MRPS17	MRPS17-201
ENST00000285311.8	DKK2	DKK2-201
ENST00000285379.10	CA2	CA2-201
ENST00000285381.3	CA3	CA3-201
ENST00000285393.4	ATP6V0D2	ATP6V0D2-201
ENST00000285397.9	AK9	AK9-201
ENST00000285419.8	PIP4P2	PIP4P2-201
ENST00000285518.11	AGPAT5	AGPAT5-201
ENST00000285605.8	MARVELD1	MARVELD1-201
ENST00000285667.4	HSPA13	HSPA13-201
ENST00000285737.9	LONP2	LONP2-201
ENST00000285814.9	NIFK	NIFK-201
ENST00000285873.8	GEMIN5	GEMIN5-201
ENST00000285968.11	NUP205	NUP205-201
ENST00000286201.2	FZD7	FZD7-201
ENST00000286234.6	DEPTOR	DEPTOR-201
ENST00000286298.4	SLC26A2	SLC26A2-201
ENST00000286307.6	LSM11	LSM11-201
ENST00000286317.6	MED7	MED7-201
ENST00000286364.8	RASA2	RASA2-201
ENST00000286371.8	ATP1B3	ATP1B3-201
ENST00000286424.12	TMBIM4	TMBIM4-201
ENST00000286548.9	GNAQ	GNAQ-201
ENST00000286614.11	MMP16	MMP16-201
ENST00000286657.10	ADAMTS3	ADAMTS3-201
ENST00000286688.6	C8orf37	C8orf37-201
ENST00000286713.7	STOM	STOM-201
ENST00000286760.5	WHAMM	WHAMM-201
ENST00000287020.7	GDF6	GDF6-201
ENST00000287022.9	UQCRB	UQCRB-201
ENST00000287169.8	ZDHHC5	ZDHHC5-201
ENST00000287322.5	BAG4	BAG4-201
ENST00000287461.8	ZNF689	ZNF689-201
ENST00000287600.9	PDE6D	PDE6D-201
ENST00000287647.7	FANCD2	FANCD2-201
ENST00000287675.10	EXOG	EXOG-201
ENST00000287844.7	ABCF2	ABCF2-201
ENST00000287899.13	CYB5RL	CYB5RL-201
ENST00000287934.4	FZD1	FZD1-201
ENST00000287936.9	HMGCR	HMGCR-201
ENST00000287957.5	GATAD1	GATAD1-201
ENST00000287996.8	IPPK	IPPK-201
ENST00000288050.8	PDPR	PDPR-201
ENST00000288071.10	DDX19B	DDX19B-201
ENST00000288228.10	FAM81A	FAM81A-201
ENST00000288235.9	MYO1E	MYO1E-201
ENST00000288266.8	APPL1	APPL1-201
ENST00000288532.11	COQ5	COQ5-201
ENST00000288670.14	FMNL2	FMNL2-201
ENST00000288828.9	WIPI2	WIPI2-201
ENST00000288937.7	MRPL17	MRPL17-201
ENST00000289228.7	ACTR1B	ACTR1B-201
ENST00000289316.2	HIST1H2BD	HIST1H2BD-201
ENST00000289371.11	EIF5B	EIF5B-201
ENST00000289382.8	CNOT11	CNOT11-201
ENST00000289703.8	ELK4	ELK4-201
ENST00000289788.4	ZSCAN23	ZSCAN23-201
ENST00000290079.9	TMEM141	TMEM141-201
ENST00000290130.4	MIS18A	MIS18A-201
ENST00000290158.9	KPNB1	KPNB1-201
ENST00000290208.11	MRPL10	MRPL10-201
ENST00000290231.11	NCOA5	NCOA5-201
ENST00000290271.7	STC1	STC1-201
ENST00000290341.8	IGF2BP1	IGF2BP1-201
ENST00000290354.6	CBR3	CBR3-201
ENST00000290429.11	MCAT	MCAT-201
ENST00000290524.8	RFX5	RFX5-201
ENST00000290551.5	BTG2	BTG2-201
ENST00000290650.9	UBR1	UBR1-201
ENST00000290855.11	CLEC2D	CLEC2D-203
ENST00000290943.10	ANKRD18B	ANKRD18B-201
ENST00000291442.3	NR2F6	NR2F6-201
ENST00000291572.13	AGPAT3	AGPAT3-201
ENST00000291576.12	PWP2	PWP2-201
ENST00000291750.6	ZNF626	ZNF626-201
ENST00000291900.7	ZER1	ZER1-201
ENST00000292114.8	TMEM199	TMEM199-201
ENST00000292211.5	UBE2Q1	UBE2Q1-201
ENST00000292431.5	NACC1	NACC1-201
ENST00000292562.12	ZNF251	ZNF251-201
ENST00000292599.4	MAML1	MAML1-201
ENST00000292782.9	DCUN1D1	DCUN1D1-201
ENST00000292852.9	FBXO17	FBXO17-201
ENST00000292894.2	THAP8	THAP8-201
ENST00000292928.7	ZNF382	ZNF382-201
ENST00000293217.10	ACOX1	ACOX1-201
ENST00000293328.7	STAT5B	STAT5B-201
ENST00000293725.10	ZNF563	ZNF563-201
ENST00000293777.6	MED11	MED11-201
ENST00000293860.6	POLR3K	POLR3K-201
ENST00000293880.9	SSRP1	SSRP1-202
ENST00000294064.9	NEU3	NEU3-201
ENST00000294066.7	MAP4K2	MAP4K2-201
ENST00000294161.10	TTC9C	TTC9C-201
ENST00000294244.9	SPINDOC	SPINDOC-201
ENST00000294353.7	ZYG11B	ZYG11B-201
ENST00000294383.7	USP24	USP24-201
ENST00000294507.4	LAPTM5	LAPTM5-201
ENST00000294623.8	FUBP1	FUBP1-201
ENST00000294811.2	C1orf74	C1orf74-201
ENST00000294889.6	C1orf115	C1orf115-201
ENST00000295025.12	REL	REL-201
ENST00000295030.6	PEX13	PEX13-201
ENST00000295049.9	RFTN2	RFTN2-201
ENST00000295050.12	SPRTN	SPRTN-202
ENST00000295065.9	MEMO1	MEMO1-201
ENST00000295087.13	ARL5A	ARL5A-201
ENST00000295121.11	WDR92	WDR92-201
ENST00000295124.9	CCDC138	CCDC138-201
ENST00000295208.7	ZNF514	ZNF514-201
ENST00000295246.6	ANKRD36C	ANKRD36C-201
ENST00000295304.5	CHAC2	CHAC2-201
ENST00000295317.4	RNF149	RNF149-201
ENST00000295321.9	IWS1	IWS1-201
ENST00000295400.11	TGFA	TGFA-201
ENST00000295414.7	CCNYL1	CCNYL1-201
ENST00000295417.4	FZD5	FZD5-201
ENST00000295461.10	NIPAL1	NIPAL1-201
ENST00000295491.9	MRPS18C	MRPS18C-201
ENST00000295522.4	CLDN1	CLDN1-201
ENST00000295588.9	POGLUT1	POGLUT1-201
ENST00000295628.4	LRRC58	LRRC58-201
ENST00000295633.8	FSTL1	FSTL1-201
ENST00000295701.9	CNOT9	CNOT9-202
ENST00000295720.10	NEK10	NEK10-201
ENST00000295729.6	CFAP65	CFAP65-201
ENST00000295746.13	CIP2A	CIP2A-201
ENST00000295770.4	STT3B	STT3B-201
ENST00000295797.5	PRKCI	PRKCI-201
ENST00000295822.7	EIF5A2	EIF5A2-201
ENST00000295872.8	SPICE1	SPICE1-201
ENST00000295878.8	CCDC191	CCDC191-201
ENST00000295887.6	CDS1	CDS1-201
ENST00000295888.8	WDFY3	WDFY3-201
ENST00000295927.4	PTX3	PTX3-201
ENST00000295958.10	SMIM14	SMIM14-201
ENST00000296015.9	TTC14	TTC14-201
ENST00000296026.4	CXCL3	CXCL3-201
ENST00000296059.7	TM4SF18	TM4SF18-201
ENST00000296121.6	KIAA1143	KIAA1143-201
ENST00000296129.6	CDCP1	CDCP1-201
ENST00000296161.9	DTX3L	DTX3L-201
ENST00000296181.9	ITGB5	ITGB5-201
ENST00000296215.8	SNIP1	SNIP1-201
ENST00000296220.6	OSBPL11	OSBPL11-201
ENST00000296255.8	RPN1	RPN1-201
ENST00000296257.10	SENP2	SENP2-201
ENST00000296292.8	RFT1	RFT1-201
ENST00000296318.12	IL17RD	IL17RD-201
ENST00000296328.9	UBXN7	UBXN7-201
ENST00000296351.8	MELTF	MELTF-202
ENST00000296411.11	METAP1	METAP1-201
ENST00000296412.13	ADH5	ADH5-201
ENST00000296424.9	BDH2	BDH2-201
ENST00000296464.9	HSPA4L	HSPA4L-201
ENST00000296490.8	WDR82	WDR82-201
ENST00000296498.3	PRSS12	PRSS12-201
ENST00000296499.6	NDST3	NDST3-201
ENST00000296503.10	HMGB2	HMGB2-201
ENST00000296504.4	SAP30	SAP30-201
ENST00000296509.11	MAD2L1	MAD2L1-201
ENST00000296511.10	ANXA5	ANXA5-201
ENST00000296533.3	NPY1R	NPY1R-201
ENST00000296564.9	ICE1	ICE1-201
ENST00000296577.9	ABCE1	ABCE1-201
ENST00000296581.11	LSM6	LSM6-201
ENST00000296582.8	TMEM184C	TMEM184C-201
ENST00000296585.10	ITGA2	ITGA2-201
ENST00000296603.5	LMBRD2	LMBRD2-201
ENST00000296632.8	STARD4	STARD4-201
ENST00000296641.5	F2RL2	F2RL2-201
ENST00000296657.7	ANKRD33B	ANKRD33B-201
ENST00000296658.4	CMBL	CMBL-201
ENST00000296662.9	C5orf63	C5orf63-201
ENST00000296666.12	PRRC1	PRRC1-201
ENST00000296674.13	RPS23	RPS23-201
ENST00000296677.5	F2RL1	F2RL1-201
ENST00000296679.9	WDR41	WDR41-201
ENST00000296702.9	TCERG1	TCERG1-201
ENST00000296736.4	TIGD6	TIGD6-201
ENST00000296754.7	ERAP1	ERAP1-201
ENST00000296755.12	MAP1B	MAP1B-201
ENST00000296786.8	UBLCP1	UBLCP1-201
ENST00000296795.7	TLR3	TLR3-201
ENST00000296800.4	PRKAA1	PRKAA1-201
ENST00000296812.6	FBXO4	FBXO4-202
ENST00000296824.4	CCDC127	CCDC127-201
ENST00000296861.2	TNFRSF21	TNFRSF21-201
ENST00000296930.9	NPM1	NPM1-201
ENST00000296953.6	CREBRF	CREBRF-201
ENST00000297107.11	GALNT10	GALNT10-201
ENST00000297109.11	SAP30L	SAP30L-201
ENST00000297145.9	BMT2	BMT2-201
ENST00000297151.9	SLU7	SLU7-201
ENST00000297156.4	CAMLG	CAMLG-201
ENST00000297157.8	RP9	RP9-201
ENST00000297265.5	CHMP4C	CHMP4C-201
ENST00000297273.9	CASD1	CASD1-201
ENST00000297293.6	LMTK2	LMTK2-201
ENST00000297303.4	XKR6	XKR6-201
ENST00000297338.6	RAD21	RAD21-201
ENST00000297347.7	MED30	MED30-201
ENST00000297350.9	TNFRSF11B	TNFRSF11B-201
ENST00000297369.10	AC092681.1	AC092681.1-201
ENST00000297440.11	DNAAF5	DNAAF5-201
ENST00000297459.4	TMEM74	TMEM74-201
ENST00000297540.5	PHAX	PHAX-201
ENST00000297591.10	VIRMA	VIRMA-201
ENST00000297625.8	MYORG	MYORG-201
ENST00000297632.7	TMEM65	TMEM65-201
ENST00000297689.4	NFIL3	NFIL3-201
ENST00000297814.7	KIF27	KIF27-201
ENST00000298097.7	FBXO33	FBXO33-201
ENST00000298125.7	WDFY2	WDFY2-201
ENST00000298130.5	SPTSSA	SPTSSA-201
ENST00000298139.6	WRN	WRN-201
ENST00000298198.5	PGM2L1	PGM2L1-201
ENST00000298281.8	PCF11	PCF11-201
ENST00000298289.7	RPL36AL	RPL36AL-201
ENST00000298292.12	DNAAF2	DNAAF2-201
ENST00000298295.4	DEPP1	DEPP1-201
ENST00000298299.4	ZNF22	ZNF22-201
ENST00000298307.10	KLHDC2	KLHDC2-201
ENST00000298310.10	NEMF	NEMF-201
ENST00000298316.7	ARF6	ARF6-201
ENST00000298317.9	RPUSD4	RPUSD4-201
ENST00000298355.7	TRIM9	TRIM9-201
ENST00000298492.6	ABRAXAS2	ABRAXAS2-201
ENST00000298510.4	PRDX3	PRDX3-201
ENST00000298556.8	HPRT1	HPRT1-201
ENST00000298573.9	DUSP16	DUSP16-202
ENST00000298585.3	ZMYND19	ZMYND19-201
ENST00000298746.5	TRUB1	TRUB1-201
ENST00000298786.4	SHLD2	SHLD2-202
ENST00000298832.14	TTLL5	TTLL5-202
ENST00000298875.9	CPSF2	CPSF2-201
ENST00000298912.9	CLMN	CLMN-201
ENST00000299045.8	TCP11L2	TCP11L2-201
ENST00000299084.9	SPRED1	SPRED1-201
ENST00000299092.3	GPR176	GPR176-201
ENST00000299130.7	BCCIP	BCCIP-202
ENST00000299157.5	IKBIP	IKBIP-201
ENST00000299163.7	HIF1AN	HIF1AN-201
ENST00000299192.8	HEATR3	HEATR3-201
ENST00000299213.10	LARP6	LARP6-201
ENST00000299240.10	TTC17	TTC17-202
ENST00000299299.4	PCBD1	PCBD1-201
ENST00000299314.12	GNPTAB	GNPTAB-201
ENST00000299338.11	FAM227B	FAM227B-201
ENST00000299413.7	TRIM44	TRIM44-201
ENST00000299440.5	RAG1	RAG1-201
ENST00000299505.7	KIAA0355	KIAA0355-201
ENST00000299563.5	RNF169	RNF169-201
ENST00000299565.9	CHRNA5	CHRNA5-201
ENST00000299601.10	LEO1	LEO1-201
ENST00000299608.7	TMX3	TMX3-201
ENST00000299633.7	HDGFL3	HDGFL3-201
ENST00000299847.6	CHRFAM7A	CHRFAM7A-201
ENST00000299977.9	SLFN5	SLFN5-201
ENST00000299980.8	AP1G1	AP1G1-201
ENST00000300006.9	BMERB1	BMERB1-201
ENST00000300026.3	PPIB	PPIB-201
ENST00000300035.9	PCLAF	PCLAF-201
ENST00000300056.8	PEX11A	PEX11A-201
ENST00000300086.5	TERF2IP	TERF2IP-201
ENST00000300087.7	DCTN5	DCTN5-201
ENST00000300101.3	ZBTB39	ZBTB39-201
ENST00000300107.7	CLPX	CLPX-201
ENST00000300128.9	NEMP1	NEMP1-201
ENST00000300146.10	PATL1	PATL1-201
ENST00000300151.5	MRPL16	MRPL16-201
ENST00000300213.9	CCNDBP1	CCNDBP1-201
ENST00000300278.8	SON	SON-201
ENST00000300289.10	PDIA3	PDIA3-201
ENST00000300291.10	NUDT21	NUDT21-201
ENST00000300413.10	SNRPD1	SNRPD1-201
ENST00000300619.12	ZNF91	ZNF91-201
ENST00000300648.7	GCN1	GCN1-201
ENST00000300651.11	MED1	MED1-201
ENST00000300682.14	ENGASE	ENGASE-201
ENST00000300688.8	ATP5MG	ATP5MG-201
ENST00000300811.8	ZNF428	ZNF428-201
ENST00000300870.15	ZNF267	ZNF267-201
ENST00000300896.9	USP32	USP32-201
ENST00000300935.8	RAB8A	RAB8A-201
ENST00000300952.6	MIDN	MIDN-201
ENST00000301067.11	KMT2D	KMT2D-201
ENST00000301071.12	TUBA1A	TUBA1A-202
ENST00000301072.10	TUBA1C	TUBA1C-201
ENST00000301178.9	AXL	AXL-201
ENST00000301180.10	DIP2B	DIP2B-201
ENST00000301280.10	CHAF1A	CHAF1A-201
ENST00000301318.8	ZFP28	ZFP28-201
ENST00000301364.9	TSR1	TSR1-201
ENST00000301391.7	CYB5D2	CYB5D2-201
ENST00000301454.9	SLC25A23	SLC25A23-202
ENST00000301547.10	ZNF443	ZNF443-201
ENST00000301738.9	KCTD5	KCTD5-201
ENST00000301740.13	SRRM2	SRRM2-201
ENST00000301744.7	ZNF597	ZNF597-201
ENST00000301765.10	VPS37C	VPS37C-201
ENST00000301785.7	HNRNPUL2	HNRNPUL2-201
ENST00000301821.11	RPSA	RPSA-201
ENST00000301831.9	ULK4	ULK4-201
ENST00000301838.4	FADD	FADD-201
ENST00000301905.9	PBK	PBK-201
ENST00000301919.9	MSANTD4	MSANTD4-201
ENST00000301981.8	LRRC28	LRRC28-201
ENST00000301998.5	B3GNT2	B3GNT2-201
ENST00000302000.10	PYGO1	PYGO1-201
ENST00000302060.10	DNAJC18	DNAJC18-201
ENST00000302085.9	SMAD1	SMAD1-201
ENST00000302103.6	FUT9	FUT9-201
ENST00000302190.9	SDC2	SDC2-201
ENST00000302206.9	TPM3	TPM3-202
ENST00000302236.10	THAP9	THAP9-201
ENST00000302326.5	MN1	MN1-201
ENST00000302327.4	ING2	ING2-201
ENST00000302418.5	KIF5B	KIF5B-201
ENST00000302450.11	CKAP2L	CKAP2L-201
ENST00000302472.4	PTGER4	PTGER4-201
ENST00000302503.8	MTCH2	MTCH2-201
ENST00000302516.10	SF3B3	SF3B3-201
ENST00000302536.3	VAT1L	VAT1L-201
ENST00000302550.16	DESI2	DESI2-202
ENST00000302558.8	RGPD8	RGPD8-201
ENST00000302609.8	ZNF25	ZNF25-201
ENST00000302692.7	SLC25A33	SLC25A33-201
ENST00000302754.6	JUNB	JUNB-201
ENST00000302759.11	BUB1	BUB1-201
ENST00000302764.9	NUDCD2	NUDCD2-201
ENST00000302787.3	LETM1	LETM1-201
ENST00000302805.7	SPRY3	SPRY3-201
ENST00000302874.9	ZCCHC4	ZCCHC4-201
ENST00000302926.7	NLGN2	NLGN2-201
ENST00000303004.5	CEBPB	CEBPB-201
ENST00000303052.13	CSNK1G1	CSNK1G1-201
ENST00000303115.8	IL7R	IL7R-201
ENST00000303142.11	SHLD1	SHLD1-201
ENST00000303151.5	POP7	POP7-201
ENST00000303221.10	EMB	EMB-201
ENST00000303305.11	PA2G4	PA2G4-201
ENST00000303383.8	SHCBP1	SHCBP1-201
ENST00000303391.11	MECP2	MECP2-201
ENST00000303407.12	BRD3	BRD3-201
ENST00000303460.5	HOXC10	HOXC10-201
ENST00000303538.13	PDS5A	PDS5A-201
ENST00000303545.3	RNF139	RNF139-201
ENST00000303562.9	FOS	FOS-201
ENST00000303575.9	TMED10	TMED10-201
ENST00000303577.7	PCBP1	PCBP1-201
ENST00000303596.3	THAP11	THAP11-201
ENST00000303714.8	ANTXR1	ANTXR1-201
ENST00000303904.8	COPS6	COPS6-201
ENST00000303910.4	HIST1H2AE	HIST1H2AE-201
ENST00000303921.3	GPR37	GPR37-201
ENST00000303965.9	ARAP2	ARAP2-201
ENST00000303991.5	GPRIN1	GPRIN1-201
ENST00000304043.10	HINT1	HINT1-201
ENST00000304056.9	KBTBD2	KBTBD2-201
ENST00000304060.10	ZNF440	ZNF440-201
ENST00000304061.8	RIOX1	RIOX1-201
ENST00000304177.10	C15orf40	C15orf40-201
ENST00000304191.4	RAMAC	RAMAC-201
ENST00000304337.3	TIGD4	TIGD4-201
ENST00000304338.8	PPP4R4	PPP4R4-201
ENST00000304363.9	KMT5B	KMT5B-201
ENST00000304414.12	ARL6IP1	ARL6IP1-201
ENST00000304478.9	MRM3	MRM3-201
ENST00000304501.2	SOX7	SOX7-201
ENST00000304646.2	OR1F1	OR1F1-201
ENST00000304661.6	C1GALT1C1	C1GALT1C1-201
ENST00000304698.10	FAM171B	FAM171B-201
ENST00000304743.7	PCNX1	PCNX1-201
ENST00000304788.4	NANP	NANP-201
ENST00000304858.7	HSPA4	HSPA4-201
ENST00000304863.6	UQCRFS1	UQCRFS1-201
ENST00000304916.4	LRATD2	LRATD2-201
ENST00000304987.4	SIK2	SIK2-201
ENST00000305031.5	CHSY3	CHSY3-201
ENST00000305097.6	P2RY1	P2RY1-201
ENST00000305123.5	IRS1	IRS1-201
ENST00000305135.10	YEATS2	YEATS2-201
ENST00000305138.8	RAD17	RAD17-202
ENST00000305188.13	ESCO2	ESCO2-201
ENST00000305364.9	TRIM35	TRIM35-201
ENST00000305386.4	MGAT2	MGAT2-201
ENST00000305409.3	SCG2	SCG2-201
ENST00000305494.6	TMEM135	TMEM135-201
ENST00000305510.4	CNNM3	CNNM3-201
ENST00000305513.12	SMYD4	SMYD4-201
ENST00000305536.11	RBMX2	RBMX2-201
ENST00000305596.8	CD2BP2	CD2BP2-201
ENST00000305632.11	TBL2	TBL2-201
ENST00000305641.7	LCMT2	LCMT2-201
ENST00000305737.6	TET2	TET2-202
ENST00000305768.10	CEP89	CEP89-201
ENST00000305786.6	CYCS	CYCS-201
ENST00000305885.3	FEN1	FEN1-201
ENST00000305943.8	RNF187	RNF187-201
ENST00000305949.6	MTBP	MTBP-201
ENST00000305963.2	MMGT1	MMGT1-201
ENST00000305988.5	ADRB2	ADRB2-201
ENST00000305997.8	MBOAT2	MBOAT2-201
ENST00000306006.10	ZNF239	ZNF239-201
ENST00000306024.4	LSM3	LSM3-201
ENST00000306031.5	DPYD	DPYD-201
ENST00000306052.12	LRP8	LRP8-201
ENST00000306065.9	ANKRD27	ANKRD27-201
ENST00000306071.7	CHRNB1	CHRNB1-201
ENST00000306077.4	TMEM43	TMEM43-201
ENST00000306085.11	TRIM56	TRIM56-201
ENST00000306156.8	PRKCE	PRKCE-201
ENST00000306177.9	USP42	USP42-201
ENST00000306193.8	CBR4	CBR4-201
ENST00000306336.6	C2orf68	C2orf68-201
ENST00000306376.10	ETV5	ETV5-201
ENST00000306434.8	MAT2A	MAT2A-201
ENST00000306442.5	PPIC	PPIC-201
ENST00000306450.5	ARMC10	ARMC10-201
ENST00000306480.11	TMEM192	TMEM192-201
ENST00000306562.8	ZNF672	ZNF672-201
ENST00000306675.5	ADRA1B	ADRA1B-201
ENST00000306730.8	AVEN	AVEN-201
ENST00000306846.8	PAIP1	PAIP1-201
ENST00000306862.7	C5orf34	C5orf34-201
ENST00000306917.5	FEM1B	FEM1B-201
ENST00000306954.5	GON7	GON7-201
ENST00000306984.8	MPLKIP	MPLKIP-201
ENST00000307063.9	PWWP2A	PWWP2A-201
ENST00000307089.7	NSUN4	NSUN4-201
ENST00000307102.9	MAP2K1	MAP2K1-201
ENST00000307145.4	KLF13	KLF13-201
ENST00000307149.10	COG7	COG7-201
ENST00000307169.4	INSM2	INSM2-201
ENST00000307201.5	ABHD15	ABHD15-201
ENST00000307216.10	TMEM87A	TMEM87A-201
ENST00000307241.5	SUCLG2P2	SUCLG2P2-201
ENST00000307257.10	JHY	JHY-202
ENST00000307365.4	DDIT4	DDIT4-201
ENST00000307366.8	TMEM223	TMEM223-201
ENST00000307378.10	SLCO1A2	SLCO1A2-201
ENST00000307441.13	ZNF33A	ZNF33A-201
ENST00000307465.9	CDKL2	CDKL2-201
ENST00000307584.6	CAVIN4	CAVIN4-201
ENST00000307602.9	HOOK3	HOOK3-201
ENST00000307630.5	YWHAG	YWHAG-201
ENST00000307662.5	SYNPO	SYNPO-201
ENST00000307720.4	PPID	PPID-201
ENST00000307750.5	ZBTB5	ZBTB5-201
ENST00000307771.7	ZRSR2	ZRSR2-201
ENST00000307885.4	ADCY6	ADCY6-201
ENST00000307897.10	ZWILCH	ZWILCH-201
ENST00000307944.6	CRYGS	CRYGS-201
ENST00000307961.11	RPL4	RPL4-201
ENST00000308025.8	DDX23	DDX23-201
ENST00000308086.3	THAP2	THAP2-201
ENST00000308249.4	PPM1E	PPM1E-201
ENST00000308275.8	FBXO22	FBXO22-201
ENST00000308330.3	LEMD3	LEMD3-201
ENST00000308448.11	ATAD1	ATAD1-201
ENST00000308482.14	LRRFIP1	LRRFIP1-203
ENST00000308488.10	RSF1	RSF1-201
ENST00000308497.9	STOX2	STOX2-201
ENST00000308527.5	SNX33	SNX33-201
ENST00000308580.12	TMOD3	TMOD3-201
ENST00000308660.6	MARCH3	MARCH3-201
ENST00000308666.4	ABCD2	ABCD2-201
ENST00000308683.3	ZNF622	ZNF622-201
ENST00000308742.9	ALG10B	ALG10B-201
ENST00000308824.11	PCMTD2	PCMTD2-203
ENST00000308987.6	CKS1B	CKS1B-201
ENST00000309007.9	DBN1	DBN1-202
ENST00000309033.5	UBXN2A	UBXN2A-201
ENST00000309048.8	CENPS	CENPS-201
ENST00000309096.4	GPBP1	GPBP1-202
ENST00000309137.13	FAM192A	FAM192A-201
ENST00000309166.8	NRIP3	NRIP3-201
ENST00000309235.6	ZNF483	ZNF483-201
ENST00000309241.10	PPARGC1B	PPARGC1B-201
ENST00000309246.9	TPT1	TPT1-201
ENST00000309311.7	EEF2	EEF2-201
ENST00000309384.2	KLRC4	KLRC4-201
ENST00000309395.6	MOB1B	MOB1B-201
ENST00000309424.7	CD3EAP	CD3EAP-201
ENST00000309558.8	SUSD5	SUSD5-201
ENST00000309575.5	CHST2	CHST2-201
ENST00000309594.5	MRPL57	MRPL57-201
ENST00000309683.11	ZNF680	ZNF680-201
ENST00000309733.6	FAM241A	FAM241A-201
ENST00000309775.8	AP000769.1	AP000769.1-204
ENST00000309784.9	TRIM59	TRIM59-201
ENST00000309822.7	UTP23	UTP23-201
ENST00000309859.8	GGA2	GGA2-201
ENST00000309922.7	TRMT10C	TRMT10C-201
ENST00000309955.8	CFLAR	CFLAR-201
ENST00000309971.8	GLE1	GLE1-201
ENST00000309983.5	TPMT	TPMT-201
ENST00000309993.3	MSL2	MSL2-201
ENST00000310015.11	SP3	SP3-201
ENST00000310045.8	DSEL	DSEL-201
ENST00000310074.8	TADA2B	TADA2B-201
ENST00000310078.12	AGFG1	AGFG1-201
ENST00000310109.5	LIPT2	LIPT2-201
ENST00000310301.9	VPS41	VPS41-202
ENST00000310343.13	ARHGAP32	ARHGAP32-201
ENST00000310380.11	XXYLT1	XXYLT1-201
ENST00000310396.10	CPED1	CPED1-201
ENST00000310421.5	VCPIP1	VCPIP1-201
ENST00000310430.11	TNKS	TNKS-201
ENST00000310442.5	ZDHHC24	ZDHHC24-201
ENST00000310455.4	PPP1R3B	PPP1R3B-201
ENST00000310528.8	SUGT1	SUGT1-201
ENST00000310542.3	FAM86B3P	FAM86B3P-201
ENST00000310571.7	PAAF1	PAAF1-201
ENST00000310653.10	RAB6A	RAB6A-201
ENST00000310673.4	SPESP1	SPESP1-201
ENST00000310754.5	TRAM1L1	TRAM1L1-201
ENST00000310791.4	REP15	REP15-201
ENST00000310806.9	MIS18BP1	MIS18BP1-201
ENST00000310823.8	ADAM17	ADAM17-201
ENST00000310836.11	UGT8	UGT8-201
ENST00000310847.8	ANKRD10	ANKRD10-202
ENST00000310850.9	DTD2	DTD2-201
ENST00000310864.11	IQCB1	IQCB1-201
ENST00000310954.7	SLCO4C1	SLCO4C1-201
ENST00000310958.10	CCPG1	CCPG1-201
ENST00000310981.6	SFT2D3	SFT2D3-201
ENST00000311015.7	ZNF738	ZNF738-201
ENST00000311048.11	ZNF431	ZNF431-201
ENST00000311111.11	RPL38	RPL38-201
ENST00000311127.9	HEG1	HEG1-201
ENST00000311128.10	DENND6A	DENND6A-201
ENST00000311151.9	DPYSL2	DPYSL2-201
ENST00000311177.7	HOXB9	HOXB9-201
ENST00000311180.9	PDE12	PDE12-201
ENST00000311181.5	B4GAT1	B4GAT1-201
ENST00000311191.10	LRCH1	LRCH1-201
ENST00000311212.9	ZNF706	ZNF706-201
ENST00000311413.5	RNF26	RNF26-201
ENST00000311417.7	ZMAT3	ZMAT3-201
ENST00000311450.9	PLAC8L1	PLAC8L1-201
ENST00000311461.7	COQ2	COQ2-201
ENST00000311507.8	PLAC8	PLAC8-201
ENST00000311575.6	FGFBP3	FGFBP3-201
ENST00000311601.6	SH3PXD2B	SH3PXD2B-201
ENST00000311626.8	HOXB3	HOXB3-201
ENST00000311630.7	FBXO45	FBXO45-201
ENST00000311765.4	PDP2	PDP2-201
ENST00000311806.8	OXSR1	OXSR1-201
ENST00000311832.5	COMMD1	COMMD1-201
ENST00000311895.7	ERCC4	ERCC4-201
ENST00000311915.12	C12orf66	C12orf66-201
ENST00000311922.4	TRIB1	TRIB1-201
ENST00000312026.6	ZNF417	ZNF417-201
ENST00000312184.6	TMEM70	TMEM70-201
ENST00000312189.10	PHF19	PHF19-201
ENST00000312214.5	FAM3C2	FAM3C2-201
ENST00000312423.3	SWSAP1	SWSAP1-201
ENST00000312438.8	CLCF1	CLCF1-201
ENST00000312521.9	NR1D2	NR1D2-201
ENST00000312561.9	RESF1	RESF1-201
ENST00000312584.4	TNFRSF10D	TNFRSF10D-201
ENST00000312635.10	USP15	USP15-202
ENST00000312655.9	YPEL2	YPEL2-201
ENST00000312814.11	TMEM168	TMEM168-201
ENST00000312849.4	LSMEM1	LSMEM1-201
ENST00000312916.12	AGGF1	AGGF1-201
ENST00000312938.5	ZBTB11	ZBTB11-201
ENST00000312960.4	SIAH2	SIAH2-201
ENST00000312994.9	EXD2	EXD2-201
ENST00000313010.8	PRCP	PRCP-201
ENST00000313056.10	OGFOD3	OGFOD3-201
ENST00000313071.7	FOXG1	FOXG1-201
ENST00000313143.9	DVL3	DVL3-201
ENST00000313146.10	ISG20L2	ISG20L2-201
ENST00000313213.5	PFN4	PFN4-201
ENST00000313334.13	BTF3L4	BTF3L4-201
ENST00000313349.3	SERTAD2	SERTAD2-201
ENST00000313367.7	OSBPL3	OSBPL3-201
ENST00000313368.8	TAF7	TAF7-201
ENST00000313401.4	CDK5R1	CDK5R1-201
ENST00000313432.5	ATP2A2	ATP2A2-202
ENST00000313511.8	TUFM	TUFM-201
ENST00000313552.10	ING5	ING5-201
ENST00000313608.13	MRPS23	MRPS23-201
ENST00000313655.5	DSCC1	DSCC1-201
ENST00000313732.8	ZDHHC7	ZDHHC7-201
ENST00000313754.4	ARMC10P1	ARMC10P1-201
ENST00000313833.5	FBXO34	FBXO34-201
ENST00000313835.14	GPR89A	GPR89A-201
ENST00000313899.12	HNRNPD	HNRNPD-201
ENST00000314011.9	ZNF436	ZNF436-201
ENST00000314103.6	CHAF1B	CHAF1B-201
ENST00000314133.4	COX8A	COX8A-201
ENST00000314138.11	RPL27A	RPL27A-201
ENST00000314191.6	PRKDC	PRKDC-201
ENST00000314222.5	PHLDA2	PHLDA2-201
ENST00000314332.5	HIST1H2BC	HIST1H2BC-201
ENST00000314355.7	CKS2	CKS2-201
ENST00000314391.3	C19orf18	C19orf18-201
ENST00000314393.6	ZHX2	ZHX2-201
ENST00000314471.10	SAMD4B	SAMD4B-201
ENST00000314520.6	MKRN3	MKRN3-201
ENST00000314527.9	PALM2-AKAP2	PALM2-AKAP2-203
ENST00000314529.10	ZNF620	ZNF620-201
ENST00000314531.5	ZNF77	ZNF77-201
ENST00000314565.9	BORCS5	BORCS5-202
ENST00000314607.11	ZMYM4	ZMYM4-201
ENST00000314622.9	NSUN3	NSUN3-201
ENST00000314641.10	BVES	BVES-201
ENST00000314742.13	LINS1	LINS1-201
ENST00000314835.5	MSTO2P	MSTO2P-201
ENST00000314888.10	TLN1	TLN1-201
ENST00000314940.7	HNRNPA0	HNRNPA0-201
ENST00000315212.4	RNASEH1	RNASEH1-201
ENST00000315274.7	MMP1	MMP1-201
ENST00000315302.6	TENM3-AS1	TENM3-AS1-201
ENST00000315322.10	IFT22	IFT22-201
ENST00000315323.5	FZD2	FZD2-201
ENST00000315366.8	ARSJ	ARSJ-201
ENST00000315367.4	PLEKHF2	PLEKHF2-201
ENST00000315453.4	OR2A4	OR2A4-201
ENST00000315467.8	GCSH	GCSH-201
ENST00000315475.7	ZNF354C	ZNF354C-201
ENST00000315567.13	MRPL1	MRPL1-201
ENST00000315571.6	LDLRAD3	LDLRAD3-201
ENST00000315579.10	NCAPD2	NCAPD2-201
ENST00000315596.15	PDS5B	PDS5B-201
ENST00000315616.12	RPUSD2	RPUSD2-201
ENST00000315707.3	LINC00324	LINC00324-201
ENST00000315732.3	LSM10	LSM10-201
ENST00000315792.5	TCIM	TCIM-201
ENST00000315796.5	METAP1D	METAP1D-201
ENST00000315870.10	ING3	ING3-201
ENST00000315872.11	ROCK2	ROCK2-202
ENST00000316059.7	ZFP91	ZFP91-201
ENST00000316084.10	RPS4X	RPS4X-201
ENST00000316149.8	NDUFAF4	NDUFAF4-201
ENST00000316292.13	EEF1A1	EEF1A1-202
ENST00000316355.10	CCNG2	CCNG2-201
ENST00000316407.9	USF3	USF3-201
ENST00000316461.9	TTC9C	TTC9C-202
ENST00000316491.13	ZNF720	ZNF720-201
ENST00000316509.11	VAMP2	VAMP2-201
ENST00000316549.11	SLC9A9	SLC9A9-201
ENST00000316594.6	HNRNPH2	HNRNPH2-201
ENST00000316610.7	MBLAC2	MBLAC2-201
ENST00000316623.9	FBN1	FBN1-201
ENST00000316660.6	PMAIP1	PMAIP1-202
ENST00000316738.12	EFCAB11	EFCAB11-201
ENST00000316793.7	OXTR	OXTR-201
ENST00000316824.4	ALX1	ALX1-201
ENST00000316836.5	PNMA1	PNMA1-201
ENST00000316881.9	TRIM25	TRIM25-201
ENST00000316981.8	PLAG1	PLAG1-201
ENST00000317025.13	NSD3	NSD3-202
ENST00000317089.10	DNAJA2	DNAJA2-201
ENST00000317147.10	CNOT1	CNOT1-201
ENST00000317178.10	ZNF776	ZNF776-201
ENST00000317216.3	EGR3	EGR3-201
ENST00000317357.10	SOBP	SOBP-201
ENST00000317593.9	S100Z	S100Z-201
ENST00000317633.13	SERF1A	SERF1A-201
ENST00000317683.4	FBXO46	FBXO46-201
ENST00000317869.6	HNRNPCL1	HNRNPCL1-201
ENST00000317881.9	SLC25A5	SLC25A5-201
ENST00000317897.5	MAGEF1	MAGEF1-201
ENST00000317945.6	CCDC34	CCDC34-201
ENST00000318010.12	GANC	GANC-201
ENST00000318037.3	RNF168	RNF168-201
ENST00000318063.10	MICU3	MICU3-201
ENST00000318066.7	UBE2N	UBE2N-201
ENST00000318121.8	CLSPN	CLSPN-202
ENST00000318220.10	NBPF3	NBPF3-201
ENST00000318325.6	MRPL43	MRPL43-202
ENST00000318348.9	GLTP	GLTP-201
ENST00000318471.5	PEX7	PEX7-201
ENST00000318524.6	NFX1	NFX1-201
ENST00000318560.6	ABL1	ABL1-201
ENST00000318584.10	FKRP	FKRP-201
ENST00000318636.8	CA5B	CA5B-201
ENST00000318663.5	ORAI3	ORAI3-201
ENST00000318789.9	FOXP1	FOXP1-202
ENST00000318887.8	C3orf38	C3orf38-201
ENST00000318950.11	SWAP70	SWAP70-201
ENST00000319074.6	C14orf119	C14orf119-201
ENST00000319080.12	MLXIP	MLXIP-201
ENST00000319121.4	KLHL11	KLHL11-201
ENST00000319170.10	RAPH1	RAPH1-202
ENST00000319211.5	F2R	F2R-201
ENST00000319264.4	LURAP1L	LURAP1L-201
ENST00000319286.6	ZNF572	ZNF572-201
ENST00000319357.6	STK17A	STK17A-201
ENST00000319429.6	SLC35E3	SLC35E3-201
ENST00000319540.9	SCD5	SCD5-202
ENST00000319550.9	NT5DC1	NT5DC1-201
ENST00000319770.7	ZNF384	ZNF384-201
ENST00000319933.7	C5orf30	C5orf30-201
ENST00000319942.8	RABGGTB	RABGGTB-201
ENST00000319974.6	C2orf69	C2orf69-201
ENST00000320033.5	ARL4D	ARL4D-201
ENST00000320081.10	CLIP4	CLIP4-201
ENST00000320152.11	PRTFDC1	PRTFDC1-201
ENST00000320248.4	KBTBD11	KBTBD11-201
ENST00000320270.4	RRS1	RRS1-201
ENST00000320330.8	PAGR1	PAGR1-201
ENST00000320339.8	CXorf56	CXorf56-201
ENST00000320371.6	RPL23P2	RPL23P2-201
ENST00000320393.9	BCKDHB	BCKDHB-201
ENST00000320415.6	MTHFD2P5	MTHFD2P5-201
ENST00000320578.3	RAB39A	RAB39A-201
ENST00000320585.11	CHORDC1	CHORDC1-201
ENST00000320717.7	GLS	GLS-201
ENST00000320756.7	MAGOHB	MAGOHB-201
ENST00000320767.4	ARL14	ARL14-201
ENST00000320776.5	BLOC1S4	BLOC1S4-201
ENST00000320785.10	KIF1C	KIF1C-201
ENST00000320805.8	NFATC2IP	NFATC2IP-201
ENST00000320876.10	SMCHD1	SMCHD1-201
ENST00000320954.10	CRTAP	CRTAP-201
ENST00000321039.4	VN1R1	VN1R1-201
ENST00000321105.10	TOP3A	TOP3A-201
ENST00000321265.10	NUDC	NUDC-201
ENST00000321285.4	AC023886.2	AC023886.2-201
ENST00000321348.9	CYBRD1	CYBRD1-201
ENST00000321358.12	YBX1	YBX1-201
ENST00000321394.12	TCP1	TCP1-201
ENST00000321407.3	GCC1	GCC1-201
ENST00000321418.6	AL450998.1	AL450998.1-201
ENST00000321437.9	RAB8B	RAB8B-201
ENST00000321442.10	SFXN1	SFXN1-201
ENST00000321521.13	PPIP5K2	PPIP5K2-201
ENST00000321545.5	ZNF543	ZNF543-201
ENST00000321560.4	PLD6	PLD6-201
ENST00000321694.5	VSIG10	VSIG10-201
ENST00000321731.8	C14orf39	C14orf39-201
ENST00000321764.4	CA13	CA13-201
ENST00000321867.6	ULK1	ULK1-201
ENST00000321945.12	ABRAXAS1	ABRAXAS1-201
ENST00000321990.5	ATAD5	ATAD5-201
ENST00000321998.10	COQ7	COQ7-201
ENST00000322028.5	POLR2L	POLR2L-201
ENST00000322128.5	TSPYL5	TSPYL5-201
ENST00000322157.9	NPEPPS	NPEPPS-201
ENST00000322209.4	NUDT4B	NUDT4B-201
ENST00000322244.10	UBA6	UBA6-201
ENST00000322313.9	WDR33	WDR33-201
ENST00000322340.9	WDR20	WDR20-202
ENST00000322342.4	ZADH2	ZADH2-201
ENST00000322347.11	COX5A	COX5A-201
ENST00000322349.13	EEA1	EEA1-201
ENST00000322353.3	GCC2-AS1	GCC2-AS1-201
ENST00000322357.9	ZBTB7A	ZBTB7A-201
ENST00000322396.7	PRMT9	PRMT9-201
ENST00000322434.8	ZNF354B	ZNF354B-201
ENST00000322602.9	MFAP3	MFAP3-201
ENST00000322652.10	SUZ12	SUZ12-201
ENST00000322716.8	EPM2AIP1	EPM2AIP1-201
ENST00000322723.9	NCL	NCL-201
ENST00000322831.6	ZCCHC7	ZCCHC7-201
ENST00000322940.11	ABITRAM	ABITRAM-201
ENST00000322954.11	UACA	UACA-201
ENST00000322989.8	RPS15A	RPS15A-201
ENST00000323037.5	ZNRF2	ZNRF2-201
ENST00000323061.7	NAP1L5	NAP1L5-201
ENST00000323116.10	ATP11B	ATP11B-201
ENST00000323387.5	SHLD2P3	SHLD2P3-201
ENST00000323460.10	SENP5	SENP5-201
ENST00000323496.5	TMSB4XP4	TMSB4XP4-201
ENST00000323534.5	RAP2B	RAP2B-201
ENST00000323563.8	MRPS31	MRPS31-201
ENST00000323570.8	ELMOD2	ELMOD2-201
ENST00000323571.9	WIPF2	WIPF2-201
ENST00000323646.9	PLAAT3	PLAAT3-201
ENST00000323666.10	METAP2	METAP2-202
ENST00000323699.9	DEGS1	DEGS1-201
ENST00000323770.7	HNRNPCL4	HNRNPCL4-201
ENST00000323813.3	TYMSOS	TYMSOS-201
ENST00000323929.7	MRE11	MRE11-201
ENST00000323981.6	TAF1D	TAF1D-201
ENST00000324109.9	DNMBP	DNMBP-201
ENST00000324198.11	GRK3	GRK3-201
ENST00000324238.7	CRLF3	CRLF3-201
ENST00000324324.12	MYEF2	MYEF2-202
ENST00000324344.9	DCUN1D3	DCUN1D3-201
ENST00000324364.3	CCDC121	CCDC121-201
ENST00000324439.9	RCHY1	RCHY1-201
ENST00000324460.7	HSPA5	HSPA5-201
ENST00000324472.9	DPY19L2	DPY19L2-202
ENST00000324501.10	PSEN1	PSEN1-201
ENST00000324559.8	ANO5	ANO5-201
ENST00000324607.8	MBOAT1	MBOAT1-201
ENST00000324679.5	SAV1	SAV1-201
ENST00000324765.13	DIAPH2	DIAPH2-201
ENST00000324768.6	CREG2	CREG2-201
ENST00000324787.10	MRPS33	MRPS33-201
ENST00000324794.11	PIAS2	PIAS2-201
ENST00000324803.6	CRIPAK	CRIPAK-201
ENST00000324817.6	MED14	MED14-201
ENST00000324849.9	VPS37A	VPS37A-201
ENST00000324868.13	YARS2	YARS2-201
ENST00000324871.12	METTL1	METTL1-202
ENST00000324907.14	GRHL1	GRHL1-201
ENST00000325000.4	RPL10P16	RPL10P16-201
ENST00000325089.7	SLITRK5	SLITRK5-201
ENST00000325144.5	ZBTB2	ZBTB2-201
ENST00000325212.11	CEP295	CEP295-201
ENST00000325301.7	MIEF1	MIEF1-201
ENST00000325307.12	HMGB3	HMGB3-201
ENST00000325327.4	LMNB2	LMNB2-201
ENST00000325349.6	EEF1A1P16	EEF1A1P16-201
ENST00000325390.7	AC018865.3	AC018865.3-201
[truncated: 17,014 more rows]
