# Supplementary material for: Transcriptome Analysis Reveals HgCl2 Induces Apoptotic Cell Death in Human Lung Carcinoma H1299 Cells through Caspase-3-Independent Pathway
Source: Int J Mol Sci. 2021 Feb 18;22(4):2006. doi: 10.3390/ijms22042006 (PMC7922270; doi:10.3390/ijms22042006)
Supplement: Supplementary file 1 [file ijms-22-02006-s001.zip › Supplementary Table S2.csv]

x
ABBA01000935.2
ABCC5
ABHD10
ABHD13
ABITRAM
AC004069.1
AC004241.1
AC004492.1
AC004816.1
AC004825.2
AC004889.1
AC004908.3
AC005255.1
AC005261.4
AC005962.1
AC006064.2
AC006480.2
AC006504.5
AC007066.2
AC007390.2
AC007485.1
AC007686.3
AC008014.1
AC008035.1
AC008038.1
AC008115.3
AC008537.3
AC009226.1
AC009271.1
AC009318.1
AC009318.2
AC009318.3
AC009533.1
AC009948.3
AC010168.2
AC010198.2
AC010201.2
AC010809.2
AC011029.1
AC011477.2
AC011611.4
AC011773.4
AC012085.1
AC012306.2
AC012306.3
AC016582.2
AC016588.2
AC016596.3
AC016737.1
AC016831.3
AC016949.1
AC017067.1
AC017104.4
AC018645.3
AC018809.1
AC018868.1
AC019097.1
AC020904.2
AC021097.1
AC022150.4
AC022306.2
AC022613.2
AC022730.4
AC023157.3
AC024995.1
AC025048.6
AC025165.5
AC025682.1
AC026124.2
AC026410.3
AC027584.1
AC027644.1
AC034223.2
AC044802.1
AC048341.2
AC064807.4
AC067838.1
AC068790.5
AC068831.7
AC069287.1
AC069499.1
AC073585.1
AC073611.1
AC073861.1
AC078817.1
AC078819.1
AC078820.1
AC078899.1
AC079062.1
AC079305.3
AC079610.1
AC079922.1
AC080023.2
AC084036.1
AC084198.2
AC084824.3
AC084876.2
AC090004.1
AC090061.1
AC090181.3
AC090469.1
AC090498.1
AC090607.2
AC091057.2
AC091057.6
AC091132.4
AC091133.5
AC091185.1
AC092155.2
AC092490.1
AC092597.1
AC092683.1
AC092747.2
AC092809.3
AC093663.2
AC093752.1
AC093827.4
AC093909.6
AC096642.1
AC097359.2
AC097376.3
AC097468.3
AC097532.3
AC099336.2
AC099560.2
AC103702.2
AC104137.1
AC104596.1
AC104958.2
AC106795.1
AC107308.1
AC107982.1
AC108865.2
AC110790.1
AC116345.1
AC116562.1
AC117503.2
AC118549.1
AC123768.4
AC124016.2
AC125437.1
AC130650.2
AC133134.1
AC133548.2
AC135983.2
AC138035.2
AC138150.1
AC138649.1
AC138696.2
AC138907.8
AC139100.2
AC139769.1
AC145124.1
AC146944.3
AC240565.2
AC243919.1
AC245297.2
ACAA2
ACAD8
ACADM
ACAP2
ACBD7
ACIN1
ACOT9
ACP1
ACSS2
ADAL
ADAM10
ADAM22
ADAT1
ADAT2
ADSS
AF117829.1
AFDN
AFF4
AFG3L2
AGAP14P
AGAP9
AGBL3
AGPS
AIG1
AK3P3
AKT2
AKT3
AL021308.1
AL021368.2
AL022718.1
AL031259.1
AL031432.4
AL035411.1
AL035603.1
AL049597.2
AL049646.1
AL078621.1
AL078621.3
AL109618.1
AL109741.2
AL117336.2
AL121603.2
AL122023.1
AL132656.2
AL132765.2
AL132777.1
AL132800.1
AL133325.3
AL133476.1
AL136040.1
AL139421.1
AL157392.3
AL158823.1
AL162231.2
AL162386.2
AL163540.1
AL163973.1
AL352979.4
AL353743.4
AL353763.1
AL354702.1
AL355032.1
AL356273.3
AL358472.3
AL359834.1
AL390195.2
AL391422.4
AL391834.1
AL442067.1
AL445242.1
AL445305.1
AL445649.1
AL450384.2
AL450405.1
AL513175.2
AL513548.4
AL513550.1
AL592435.1
AL596094.1
AL596325.2
AL604028.1
AL691432.2
AL732372.2
ALG10B
ALG14
ALMS1-IT1
AMN1
ANAPC4
ANAPC5
ANAPC7
ANGEL2
ANKH
ANKIB1
ANKLE2
ANKRD10
ANKRD10-IT1
ANKRD18A
ANKRD36
ANKRD36C
ANKRD40
ANKRD50
ANKZF1
ANTXR2
ANXA1
ANXA2P2
AP000873.4
AP001033.2
AP001330.4
AP001372.2
AP001462.1
AP001486.3
AP001596.1
AP2S1
APBB2
APTR
ARFGEF1
ARHGAP32
ARID4A
ARIH2
ARL17B
ARL6IP5
ARMCX1
ARPC2
ARPC3
ARSG
ASNS
ASPH
ASXL1
ASXL2
ATF3
ATG12
ATG3
ATG7
ATIC
ATP1B3
ATP5F1C
ATP5F1E
ATP5IF1
ATP5PB
ATP6V1D
ATP9B
ATPAF1
ATPAF2
AZIN1
B3GNT5
BBS10
BCAS2
BCL10
BCL7C
BCS1L
BCYRN1
BEND6
BET1
BICC1
BICD1
BLOC1S6
BMP6
BMS1P16
BMT2
BOD1L1
BTAF1
BTF3
BTF3L4P3
BTG3
BTN2A3P
BUB1
BUB3
BUD23
BX664718.2
BZW1
C11orf1
C12orf56
C12orf76
C14orf39
C19orf12
C19orf54
C1D
C1GALT1
C2orf27A
C2orf88
C2orf92
C3orf38
C5orf30
C5orf34
C5orf56
C5orf63
C6orf62
C9orf85
CA3
CACUL1
CAPRIN2
CARD8
CASP4
CASTOR3
CAT
CAVIN1
CBX3
CBX4
CBX6
CCDC138
CCDC14
CCDC144A
CCDC144B
CCDC144CP
CCDC169
CCDC18-AS1
CCDC191
CCDC34
CCDC59
CCDC71L
CCDC93
CCDC97
CCL28
CCN1
CCN2
CCNB1IP1
CCNG2
CCNH
CCNL1
CCNT2
CCNYL2
CCT4
CCT5
CCT6A
CCT6P1
CCT8
CD164
CD47
CDC27P1
CDCA5
CDK5RAP1
CDKL1
CDKN2B-AS1
CENPL
CEP128
CEP19
CEP290
CEP44
CEP57
CEP70
CEP78
CEP83
CEP95
CETN3
CFAP36
CFAP53
CFAP58
CFAP70
CFDP1
CFLAR
CGAS
CGGBP1
CHCHD1
CHCHD7
CHMP5
CHROMR
CLDND1
CLHC1
CLINT1
CLIP1
CLK1
CLMP
CLPTM1
CLPX
CLTC
CLUAP1
CMPK1
CNOT6LP1
CNTNAP3P2
COA3
COA6-AS1
COPS7B
COQ3
COX10-AS1
COX11
COX20P1
COX6C
COX7A2L
CPQ
CPSF7
CRHBP
CRLF3
CROT
CTTN
CU633906.2
CU634019.5
CWC15
CXCL1
CXXC4
CZIB
DAP3
DCAF5
DCAF8
DCBLD1
DCBLD2
DCP1B
DCUN1D4
DDHD1
DDHD2
DDX20
DDX39B
DDX3X
DDX46
DDX5
DECR1
DENND1B
DENND5B
DENND6A
DEPDC1-AS1
DEPDC1B
DEPTOR
DERA
DGUOK
DHX15
DHX40
DIAPH3
DIXDC1
DKK1
DLG1
DLX4
DMTF1
DNAJC10
DNAJC19
DNAJC19P9
DNAJC2
DNAJC24
DNAJC8
DNASE2
DNM1L
DPH6
DPY19L1P1
DPY19L1P2
DPY19L2
DPY19L2P1
DROSHA
DSCR10
DSCR4-IT1
DSTNP2
DTD1
DUSP5
DUSP6
DUXAP9
DYNC1LI2
DZIP3
EEF1A1P25
EEF1A1P29
EEF1A1P4
EGR1
EIF2A
EIF2B1
EIF3C
EIF3FP3
EIF3J
EIF3K
EIF4A1
EIF4E2
EIF4G2
EIF4G3
EIF4HP1
EIF5
EMBP1
EMSY
ENDOD1
ENPEP
ENTPD4
EP400P1
EPB41L5
EPDR1
EPG5
EPHX4
ERMAP
ERN1
ERRFI1
ERVK3-1
ERVK9-11
ERVMER61-1
ETFDH
ETFRF1
ETNK1
EXOSC7
EXTL2
F2RL1
F2RL2
FAM149B1
FAM192A
FAM214A
FAM3C
FAM49B
FAM91A3P
FAM92A1P1
FANCC
FAR1
FAR2P1
FAR2P4
FBL
FBXO11
FBXO17
FBXO38
FEZ2
FGF7P4
FGF7P5
FGF7P7
FGFBP3
FIGNL1
FMR1
FNBP1L
FNBP4
FNTA
FO680682.1
FOXD1
FOXD3-AS1
FRA10AC1
FRAT2
FRG1CP
FRG1DP
FRG1GP
FRG1JP
FSIP1
FTH1
FTH1P10
FTH1P3
FTH1P5
FTX
FUT8
FUT8-AS1
FXR1
FYN
G0S2
GABBR1
GAGE2A
GALNT13
GAR1
GART
GAS5-AS1
GBA2
GBE1
GBF1
GCC2
GDPD1
GFM2
GFPT2
GGNBP2
GINS2
GIT2
GKAP1
GLB1
GLIPR1
GLOD4
GLRX3
GNPTG
GPATCH2
GPATCH2L
GPC6
GPR89B
GPRC5D-AS1
GSPT2
GTDC1
GTF2H1
GTF2IP14
GTF2IRD2
GTF3C3
GTPBP8
H2AFY
HACD1
HASPIN
HAUS6P3
HBP1
HDDC2
HECW2-AS1
HERC2P2
HERC2P9
HERC4
HES1
HIKESHI
HIST1H2BC
HIST1H2BH
HIST1H3G
HIST1H4E
HIST2H4A
HIST2H4B
HIST3H2BB
HJURP
HLTF
HM13
HMBOX1
HMGA2
HMGB2
HMGN2
HMGN2P3
HMGN2P4
HMGN3-AS1
HNF4G
HNRNPA1
HNRNPH3
HNRNPK
HNRNPL
HORMAD1
HOXB-AS1
HOXB2
HOXB3
HPS4
HS3ST3A1
HSBP1L1
HSP90AA2P
HSP90B1
HSPA14
HSPA9
HSPA9P1
HSPD1
HSPH1
HTATSF1P2
ICA1
ICA1L
IFT20
IFT80
IK
IKZF4
ILK
IMPA1
INPP1
INPP5A
INTS10
INTS14
INTS6P1
INTS8
INTU
IPP
IQGAP1
IQGAP3
IREB2
IRF2BP2
ISCA1P6
ISCU
IST1
ITFG1
ITGA6
ITGB3BP
ITGB5
IVNS1ABP
JAGN1
JKAMP
JUN
KAT2B
KATNBL1
KBTBD7
KCTD13
KCTD6
KDM4C
KIAA1109
KIAA2013
KIF22
KIF27
KIF4A
KLC1
KLF2
KLF6
KLHDC4
KLHL18
KLHL2P1
KLHL36
KLHL42
KRR1
KRT8P12
KRTAP2-3
KTN1
L3HYPDH
LACTB
LAMA2
LAMB2
LAMC2
LAMP2
LAMP3
LAMTOR1
LDHAP2
LDHB
LETMD1
LHFPL6
LINC00174
LINC00339
LINC00641
LINC00653
LINC00869
LINC01003
LINC01004
LINC01128
LINC01203
LINC01578
LINC01633
LINC01885
LINC01949
LINC01963
LINC02057
LINC02193
LINC02328
LINC02840
LMBRD2
LRCH3
LRIF1
LRPPRC
LRRC37A4P
LRRC37B
LRRC41
LRRFIP2
LRRIQ3
LSG1
LSM10
LSM5
LSP1P4
LUC7L2
LUCAT1
LVRN
M6PR
MANEA-DT
MAP2K1
MAP3K12
MAP4K4
MAPK1IP1L
MAPK8
MAPK9
MARK3
MAT2A
MBOAT2
MCM3AP
MCOLN2
MEAK7
MED10
MED14OS
MED15P9
MED21
MED7
MED8
MEF2C-AS1
METAP1
METAP1D
METTL15P1
MFF
MFSD1
MGAT2P1
MIDN
MIER1
MINDY3
MIOS
MIPEP
MIPEPP3
MIR100HG
MIR1244-3
MIR1244-4
MIR222HG
MIR3153
MIR4453HG
MIR4477B
MITD1
MKRN1
MLF2
MME
MORF4L2
MPHOSPH10
MPHOSPH8
MRPL13
MRPL16
MRPL19
MRPL3
MRPL32
MRPL46
MRPS14
MRPS15
MRPS18C
MRPS22
MRPS25
MRPS27
MRPS30-DT
MRPS31P4
MRTO4
MSTO2P
MT-TD
MT-TF
MT-TI
MT-TM
MT-TP
MT-TV
MT-TW
MTCH1
MTHFD1L
MTMR11
MTMR4
MTRES1
MTREX
MYEF2
MYL12A
MYL6
MYSM1
NAA20
NABP1
NADSYN1
NAF1
NASP
NBDY
NCBP3
NCKAP1
NCR3LG1
NDST3
NDUFA10
NDUFA8
NDUFA9
NDUFAF6
NDUFB4
NECTIN3
NETO1
NF1P8
NFKBIZ
NHLRC3
NIF3L1
NISCH
NIT2
NKAPP1
NKTR
NKX2-4
NMD3
NOL11
NOP56
NOTCH2NLA
NPEPPS
NPHP1
NPIPB11
NPIPB3
NPIPB5
NPIPB6
NPL
NPM1
NPTN-IT1
NRBP1
NSMAF
NSMCE4A
NSUN6
NTN4
NUDCD2
NUDT12
NUDT22
NUMBL
NUP160
NUP42
NUP62
NUTM2A-AS1
NUTM2B-AS1
ODF2L
ONECUT2
OR51B5
OR7E7P
ORMDL1
OSBPL3
OSBPL9
OSMR
PABPC1
PAFAH1B1
PAK1
PAN3-AS1
PARP2
PARP6
PAXBP1
PAXIP1-AS2
PCED1B
PCF11-AS1
PCGF7P
PCMTD1
PCNPP3
PCTP
PDCD2
PDCD5P1
PDE6D
PDE7A
PDIA3
PDIA3P1
PDLIM5
PDSS2
PEX1
PFDN2
PFDN5
PFN1
PGBD2
PGM3
PHF10
PHGDH
PHTF2
PIAS3
PIGC
PIGF
PIGFP1
PIGG
PIGH
PIK3C3
PIKFYVE
PJVK
PKIA
PLAT
PLCXD2
PLD6
PLK2
PLPBP
PLSCR1
PMS1
PMS2P11
PMS2P2
POGLUT1
POLB
POLD3
POLG2
POLI
POLK
POP4
POTEJ
POU4F1
PPHLN1
PPIAP11
PPIAP22
PPIAP31
PPIAP6
PPIG
PPIL1
PPIL3
PPIP5K1
PPIP5K2
PPP1CC
PPP1R11
PPP2CA
PPP2R2A
PPP4R3B
PPWD1
PRDM5
PRDX6
PRH1
PRIM1
PRIMPOL
PRKAA1
PRKCQ-AS1
PRMT6
PRPF18
PRR3
PRRC2A
PSMA2
PSMA3-AS1
PSMA7
PSMB1
PSMD14
PSME4
PSMG2
PTGES3P3
PTK2
PTMAP5
PTPRM
PTS
PUM3
PWWP3A
PYGL
PYROXD1
QKI
R3HDM2
RAB11B
RAB23
RAB34
RAB3IP
RAB5B
RABGGTB
RABL2A
RACK1
RAD21
RAD21-AS1
RAD50
RAD51C
RAF1
RAG1
RANBP2
RAP2C-AS1
RAPH1
RARS
RBBP4P2
RBBP6
RBBP7
RBFA
RBL2
RBM17
RBM18
RBM39
RBM48
RBM6
RBMS1
RBMS1P1
RCOR3
RDH14
REEP3
REXO2
RFPL4A
RFTN2
RGMB
RHOB
RHOQP2
RHOT1P1
RHOU
RIMS2
RMDN1
RMND1
RN7SKP16
RNASEL
RND3
RNF103
RNF138P1
RNF139-AS1
RNF146
RNF149
RNF216P1
RNF34
RNF7
RNFT1
RNU2-22P
RNU4-2
RNU6-26P
RNU6-322P
RNU6-548P
RNU6-703P
RNU7-57P
ROCK1
RORA
RP9
RPL10P6
RPL13AP25
RPL15
RPL17
RPL17P36
RPL21P134
RPL22P2
RPL23AP4
RPL23AP87
RPL24
RPL26
RPL30
RPL31
RPL32
RPL35A
RPL36A
RPL36AP13
RPL4
RPL41
RPL41P1
RPL4P2
RPL5
RPL5P34
RPL5P4
RPL6P27
RPL7A
RPL7L1
RPL7P21
RPL9
RPL9P18
RPLP0
RPLP0P6
RPP21
RPRD1A
RPS13
RPS15AP17
RPS19
RPS20
RPS20P14
RPS24
RPS26
RPS26P15
RPS27
RPS29
RPS3
RPS3AP34
RPS3AP43
RPS6
RPS9
RPSA
RPSAP12
RPSAP15
RPSAP47
RPSAP58
RRAGB
RSKR
RSL1D1
RSL24D1P8
RSRP1
RTKN2
RUBCN
RUFY3
RWDD4P1
S100A10
S100PBP
SAAL1
SACM1L
SAFB
SAFB2
SALL3
SAMD1
SAMM50
SARS
SAT1
SBF2
SCAF11
SCARB2
SCYL3
SDHAF1
SEC22C
SEC61B
SEC63P1
SECISBP2
SELENOTP1
SEM1
SENP6
SEPTIN10
SEPTIN2
SERBP1P6
SERF2
SERPINB6
SERPINB8
SGCE
SGK1
SGMS2
SH3TC2
SIN3B
SINHCAFP2
SLC12A6
SLC20A1
SLC22A15
SLC25A27
SLC25A3
SLC25A36
SLC25A37
SLC25A6
SLC30A1
SLC35A3
SLC35F5
SLC35G1
SLC38A2
SLC3A2
SLC44A5
SLC9B2
SLTM
SLX4IP
SMAD4
SMAGP
SMARCD1
SMC5
SMCHD1
SMCR8
SMDT1
SMG1P6
SMIM30
SMNDC1
SNF8
SNHG10
SNHG27
SNHG3
SNHG4
SNORA33
SNORD101
SNORD14A
SNRNP40
SNRPEP2
SNRPEP4
SNRPG
SNX11
SNX14
SOCS6
SON
SOS1-IT1
SP100
SP2-AS1
SP3
SP9
SPAG9
SPARC
SPDL1
SPG21
SPG7
SPOP
SPRED3
SPRY2
SPTLC1
SQLE
SREK1
SRGAP2D
SRI
SRP14
SRP19
SRSF11
SRSF7
SRSF9
SS18
SSB
SSRP1
ST13P4
ST7L
STAT3
STC1
STC2
STEAP1
STIM2
STK32C
STK36
STMN1
STX3
SUCLA2
SUGT1P1
SUMO1P4
SUN1
SUPT16H
SUPT6H
SYPL1P2
TAB3
TAF1D
TAF8
TANK
TAOK2
TBC1D15
TBC1D19
TBCE
TBILA
TBX18
TCAIM
TCERG1
TCP1
TCTE3
TCTN1
TDRD12
TERF1P4
TEX30
TEX9
TFAP2A-AS2
TFPI2
TGIF1
THAP11
THAP2
THAP9
TIAL1
TIMM29
TLCD4-RWDD3
TLE1
TM4SF1
TMCC3
TMCO1
TMEM106C
TMEM156
TMEM161B-AS1
TMEM50B
TMEM68
TMEM69
TMPO-AS1
TMSB10
TMSB4XP4
TMSB4XP8
TNFRSF10D
TOMM20P4
TOMM70
TPM1
TPR
TPST1
TPT1P9
TRA2A
TRA2B
TRAM1L1
TRAPPC2
TRHDE
TRIM27
TRIM33
TRIOBP
TRIP11
TRIP12
TRNP1
TSC22D1
TSEN15
TSG101
TSPAN12
TTC13
TTC17
TTC3
TTC37
TTC39DP
TTC5
TTN-AS1
TUBA1C
TUBE1
TUBG2
TUBGCP5
TUT4
TWF1
TXNDC16
TYW1B
TYW5
U2SURP
U3
U8
UAP1
UBAP2L
UBB
UBE2A
UBE2D3
UBE2D3P1
UBE2Z
UBLCP1
UBQLN1
UBR5
UBXN4
UFC1
UFD1
UFM1
UHRF2
ULBP2
UPF3AP1
UPP1
UQCRB
UQCRBP1
UQCRC2
UQCRFS1P1
URI1
UROD
USP15
USP18
USP21
USP32P1
USP32P3
USP34
USP44
USP48
USP53
USP7
UTP11
VAMP2
VAT1
VCL
VIM
VPS13A
VPS26A
VPS26B
VPS36
VPS37B
VPS39
VPS41
VPS45
VRK1
VSIG10
WASHC2C
WDFY2
WDR17
WDR27
WDR41
WDR59
WDR75
WHAMMP3
WRN
XBP1
XPO1
XPO6
XPOT
XPOTP1
Y_RNA
YAE1
YBX3
YEATS4
YJEFN3
YLPM1
YPEL5
YTHDF2P1
YWHAZ
YY1
YY2
Z74021.1
Z83843.1
Z94721.1
Z98745.2
ZBED8
ZBTB41
ZBTB8A
ZBTB8OS
ZC2HC1A
ZCCHC4
ZCCHC7
ZDHHC17
ZFAND4
ZFAS1
ZFP37
ZFP90
ZFPM2-AS1
ZGRF1
ZKSCAN8
ZMYM2
ZMYM6
ZNF100
ZNF112
ZNF131
ZNF165
ZNF169
ZNF204P
ZNF207
ZNF222
ZNF224
ZNF30-AS1
ZNF33A
ZNF397
ZNF416
ZNF426
ZNF430
ZNF436-AS1
ZNF461
ZNF503
ZNF507
ZNF652
ZNF655
ZNF706
ZNF71
ZNF714
ZNF724
ZNF738
ZNF740
ZNF75A
ZNF781
ZNF789
ZNF83
ZNF830
ZNF878
ZSCAN16-AS1
ZSCAN20
ZSCAN30
ZSCAN9
ZXDB
ZXDC
